# Supplementary material for: Maize RNA PolIV affects the expression of genes with nearby TE insertions and has a genome-wide repressive impact on transcription
Source: BMC Plant Biol. 2017 Oct 12;17:161. doi: 10.1186/s12870-017-1108-1 (PMC5639751; doi:10.1186/s12870-017-1108-1)
Supplement: Supplementary file 1 — Summary of RNA-Seq reads generated per sample and mapping statistics. Number of raw sequenced reads, high quality reads and mapped reads for each analyzed sample. Multi-mapped reads mapping on more than 10 different positions (MAPQ = 0) were filtered out and library statistics after filtering are reported too. R1 and R2 indicate replicate 1 and 2, respectively. (XLSX 16 kb) [file 12870_2017_1108_MOESM1_ESM.xlsx]

## Sheet: Summary_Libraries
		Tophat Mapping Statistics						MAPQ≥1 Filtering
Sample	Raw reads	High quality reads	Mapped reads	% Mapped	Uniquely mapped reads	Multi-mapped reads	% Multi-mapped	Mapped reads Filtered	% Multi-mapped filtered	Alignments Filtered	Align/read_Filtered
01-B73_C_T0-R1	58002105	54671099	53553029	0.979549	29123087	24429942	0.456182	42434329	0.31369	67716140	1.59579
02-B73_D_T0-R1	33145406	32444901	31993507	0.986087	16102030	15891477	0.496709	24416713	0.340532	40414421	1.65519
03-B73_S_T0-R1	69113262	47633697	46825037	0.983023	24345545	22479492	0.480074	36127140	0.326115	58679293	1.62424
04-B73_D+S_T0-R1	24831177	24260580	23931336	0.986429	11106073	12825263	0.535919	18154639	0.388252	31620720	1.74174
05-B73_C_T7-R1	33200280	31518312	30968200	0.982546	13992538	16975662	0.548164	22742179	0.384732	39766536	1.74858
06-B73_D_T7-R1	70570638	23055646	22473854	0.974766	10258571	12215283	0.543533	16303799	0.370786	28108086	1.72402
07-B73_S_T7-R1	30831676	29316718	28773990	0.981487	16095884	12678106	0.44061	23030056	0.301092	36098493	1.56745
08-B73_D+S_T7-R1	71636335	39326280	38583325	0.981108	20026514	18556811	0.480954	29336784	0.317358	47280471	1.61164
09-rmr6-rpd1_C_T0-R1	40796488	40026382	39245648	0.980495	16825005	22420643	0.57129	27974109	0.398551	49778596	1.77945
10-rmr6-rpd1_D_T0-R1	41969097	40793524	39920750	0.978605	17508790	22411960	0.561411	28803656	0.392133	51022477	1.77139
11-rmr6-rpd1_S_T0-R1	34288651	33362107	32670973	0.979284	15224195	17446778	0.534015	24340858	0.374542	41911299	1.72185
12-rmr6-rpd1_D+S_T0-R1	36787143	35736890	35037598	0.980432	14946264	20091334	0.573422	24829744	0.39805	44531198	1.79346
13-rmr6-rpd1_C_T7-R1	31987994	30951881	30170267	0.974747	13632902	16537365	0.548135	22255817	0.387445	39074997	1.75572
14-rmr6-rpd1_D_T7-R1	37305263	36863699	36017976	0.977058	15415453	20602523	0.572007	25523401	0.396027	45579169	1.78578
15-rmr6-rpd1_S_T7-R1	44551012	43441913	42263395	0.972871	21171399	21091996	0.499061	32001193	0.338418	53085064	1.65885
16-rmr6-rpd1_D+S_T7-R1	47247681	46344240	45131682	0.973836	23451920	21679762	0.480367	34851136	0.327083	56694730	1.62677
01-B73_C_T0-R2	39033244	38548474	38171244	0.990214	20790850	17380394	0.455327	30688755	0.322525	48821527	1.59086
02-B73_D_T0-R2	39341341	38883362	38508430	0.990358	19303813	19204617	0.498712	29545777	0.346647	48859999	1.6537
03-B73_S_T0-R2	39917520	39353172	38975795	0.990411	20129136	18846659	0.483548	30760182	0.345611	50538936	1.643
04-B73_D+S_T0-R2	45730038	45129269	44684180	0.990137	23412693	21271487	0.476041	35143953	0.333806	57041319	1.62308
05-B73_C_T7-R2	38749498	38344723	37885921	0.988035	20994625	16891296	0.445846	30429918	0.310066	47822749	1.57157
06-B73_D_T7-R2	36545273	35953300	35593544	0.989994	16077729	19515815	0.548296	24568731	0.345602	40243925	1.63801
07-B73_S_T7-R2	33528863	33057515	32727846	0.990027	15015068	17712778	0.541214	22271236	0.325809	35792563	1.60712
08-B73_D+S_T7-R2	33656291	32899932	32562027	0.989729	15071316	17490711	0.537151	22321047	0.324794	35708889	1.59979
09-rmr6-rpd1_C_T0-R2	36451221	35774897	35231301	0.984805	18140879	17090422	0.485092	27583284	0.342323	45143432	1.63662
10-rmr6-rpd1_D_T0-R2	33185435	32706121	32170563	0.983625	15934436	16236127	0.504689	24469987	0.348817	40637138	1.66069
11-rmr6-rpd1_S_T0-R2	37955891	37406445	36807965	0.984001	19130975	17676990	0.480249	28730061	0.334113	46606854	1.62223
12-rmr6-rpd1_D+S_T0-R2	38164047	37752720	37087025	0.982367	18369492	18717533	0.504692	28399276	0.35317	47341861	1.66701
13-rmr6-rpd1_C_T7-R2	38052598	37587872	36981933	0.983879	18150961	18830972	0.509194	28139420	0.354963	46983777	1.66968
14-rmr6-rpd1_D_T7-R2	44349697	43779597	42796580	0.977546	20278487	22518093	0.526166	32438758	0.374869	55244734	1.70305
15-rmr6-rpd1_S_T7-R2	47999827	47449968	46778507	0.985849	22050974	24727533	0.528609	34515100	0.361121	58258211	1.68791
16-rmr6-rpd1_D+S_T7-R2	43629896	42969754	42301913	0.984458	22737111	19564802	0.462504	33573284	0.322762	53529131	1.5944
