# Supplementary material for: Maize RNA PolIV affects the expression of genes with nearby TE insertions and has a genome-wide repressive impact on transcription
Source: BMC Plant Biol. 2017 Oct 12;17:161. doi: 10.1186/s12870-017-1108-1 (PMC5639751; doi:10.1186/s12870-017-1108-1)
Supplement: Supplementary file 3 — Analysis of the genome transcribed fraction at level of individual growth conditions. The tables summarize the increase in the fraction of genome transcribed (at least two mapped reads) observed in rpd1/rmr6 mutant compared to B73, independently calculated for each individual sample. The proportion of the genome transcribed was calculated considering either multi-mapped reads (MAPQ ≥ 1) or uniquely mapped reads (MAPQ = 50) after down-sampling at level of individual RNA-Seq library. Mean and standard deviation for the fraction of genome covered by at least two reads are reported too. (XLSX 13 kb) [file 12870_2017_1108_MOESM3_ESM.xlsx]

## Sheet: Genome_transcription_exent
	Filtered Alignments (MAPQ≥1)						bp transcribed (≥2reads)				Mean	2172965	bp
	B73_Rep1	rmr6-rpd1_Rep1	Down-sampled to:	B73_Rep2	rmr6-rpd1_Rep2	Down-sampled to:	B73	rmr6-rpd1	Delta	Increase	St. Dev	1.27669e+06	bp
Control_T0	67716140	49778596	49000000	48821527	45143432	45000000	140831603	141845343	1013740	0.00719824
Drought_T0	40414421	51022477	40000000	48859999	40637138	40000000	134077740	136393720	2315980	0.0172734
Salinity_T0	58679293	41911299	41000000	50538936	46606854	46000000	140091284	141805261	1713977	0.0122347
Drought+Salinity_T0	31620720	44531198	31000000	57041319	47341861	47000000	132077656	134086814	2009158	0.0152119
Control_T7	39766536	39074997	39000000	47822749	46983777	46000000	134776537	137414149	2637612	0.0195703
Drought_T7	28108086	45579169	28000000	40243925	55244734	40000000	127519413	128013113	493700	0.00387157
Salinity_T7	36098493	53085064	36000000	35792563	58258211	35000000	134879290	137317099	2437809	0.018074
Drought+Salinity_T7	47280471	56694730	47000000	35708889	53529131	35000000	139166939	143928683	4761744	0.0342161
Pool of subsampled libraries							209299065	222102869	12803804	0.0611747
	Uniquely mapped reads (MAPQ=50)						bp transcribed (≥2reads)				Mean	1.93233e+06	bp
	B73_Rep1	rmr6-rpd1_Rep1	Down-sampled to:	B73_Rep2	rmr6-rpd1_Rep2	Down-sampled to:	B73	rmr6-rpd1	Delta	Increase	St. Dev	903315	bp
Control_T0	29123087	16825005	16000000	20790850	18140879	18000000	118698607	119813258	1114651	0.0093906
Drought_T0	16102030	17508790	16000000	19303813	15934436	15000000	116129013	118443772	2314759	0.0199327
Salinity_T0	24345545	15224195	15000000	20129136	19130975	19000000	120587774	121281761	693987	0.00575504
Drought+Salinity_T0	11106073	14946264	11000000	23412693	18369492	18000000	114085727	115519477	1433750	0.0125673
Control_T7	13992538	13632902	13000000	20994625	18150961	18000000	115216769	117246008	2029239	0.0176124
Drought_T7	10258571	15415453	10000000	16077729	20278487	16000000	110813797	112386644	1572847	0.0141936
Salinity_T7	16095884	21171399	16000000	15015068	22050974	15000000	117809402	121037673	3228271	0.0274025
Drought+Salinity_T7	20026514	23451920	20000000	15071316	22737111	15000000	121162696	124233813	3071117	0.0253471
Pool of subsampled libraries							169881757	178849210	8967453	0.0527864
