# Supplementary material for: Maize RNA PolIV affects the expression of genes with nearby TE insertions and has a genome-wide repressive impact on transcription
Source: BMC Plant Biol. 2017 Oct 12;17:161. doi: 10.1186/s12870-017-1108-1 (PMC5639751; doi:10.1186/s12870-017-1108-1)
Supplement: Supplementary file 10 — rpd1/rmr6 specific targets, commonly de-regulated in at least three of the four independent analyses. (XLSX 108 kb) [file 12870_2017_1108_MOESM10_ESM.xlsx]

## Sheet: Foglio1
test_id	locus	FPKM_B73	FPKM_rmr6	log2(fold_change)	log2(fold_change)	test_stat	p_value	q_value	significant
AC184127.3_FG003	5:179839818-179840313	0	1.91962	inf	7.59217	#NAME?	5e-05	0.00060523	yes
AC184133.3_FG001	9:73617173-73619221	0	0.8444	inf	6.41684	#NAME?	5e-05	0.00060523	yes
AC185468.3_FG002	5:197228378-197228570	1.29101	7.7792	2.59112	2.58184	3.4679	0.0023	0.0154499	yes
AC186338.3_FG001	1:143005899-143006175	0.327663	9.83328	4.90739	4.86548	3.50141	5e-05	0.00060523	yes
AC189077.3_FG002	9:25984998-25985235	0.166931	1.91261	3.51822	3.44181	1.9422	5e-05	0.00060523	yes
AC190975.3_FG004	1:8204211-8205528	0.721449	6.35488	3.13889	3.1213	2.29424	5e-05	0.00060523	yes
AC191255.2_FG003	8:142361742-142361991	0	4.90116	inf	8.93992	#NAME?	5e-05	0.00060523	yes
AC191360.3_FG016	4:238832691-238832976	0.0909395	3.20983	5.14145	4.99542	1.88881	5e-05	0.00060523	yes
AC191575.2_FG001	1:295351658-295380113	0.101026	0.624377	2.62769	2.51444	1.89042	5e-05	0.00060523	yes
AC192381.3_FG004	1:285408819-285409221	0	1.5134	inf	7.25115	#NAME?	5e-05	0.00060523	yes
AC193414.4_FG002	10:60655586-60656009	0.0550574	0.886821	4.00963	3.78503	0.975872	5e-05	0.00060523	yes
AC194091.2_FG001	1:259973630-259974613	0.0302819	0.910514	4.91015	4.51424	0.600315	5e-05	0.00060523	yes
AC194712.3_FG001	4:151324798-151325396	0	1.03646	inf	6.70937	#NAME?	5e-05	0.00060523	yes
AC194712.3_FG002	4:151322914-151323673	0.0034568	0.528974	7.25761	5.32381	0.307611	5e-05	0.00060523	yes
AC196439.3_FG003	10:107244637-107245057	0	0.890725	inf	6.49301	#NAME?	5e-05	0.00060523	yes
AC197164.4_FG002	5:59157457-59159967	0	1.75871	inf	7.46655	#NAME?	5e-05	0.00060523	yes
AC197442.3_FG002	6:100854078-100854677	0	2.33072	inf	7.87081	#NAME?	5e-05	0.00060523	yes
AC197699.3_FG004	9:16993460-16997348	0.0106529	1.15987	6.76658	5.82386	0.58625	5e-05	0.00060523	yes
AC197732.3_FG001	2:117234985-117235606	0	0.680065	inf	6.10866	#NAME?	5e-05	0.00060523	yes
AC199065.2_FG001	8:88827251-88827458	0	4.82586	inf	8.91763	#NAME?	5e-05	0.00060523	yes
AC199638.4_FG005_O_1	3:43933710-43934319	0	0.824297	inf	6.38249	#NAME?	5e-05	0.00060523	yes
AC200256.3_FG007	1:235066458-235066740	0	1.30376	inf	7.03756	#NAME?	5e-05	0.00060523	yes
AC200725.4_FG002	3:19705615-19705969	0.0118303	1.64256	7.11731	6.24223	0.467043	5e-05	0.00060523	yes
AC201780.3_FG003	5:64564155-64564365	0	3.00248	inf	8.23481	#NAME?	5e-05	0.00060523	yes
AC202878.3_FG002	4:66471750-66472089	0	1.89369	inf	7.57265	#NAME?	5e-05	0.00060523	yes
AC203435.3_FG001	7:20044751-20045457	0.0362574	2.2495	5.95518	5.61018	1.03324	5e-05	0.00060523	yes
AC203863.3_FG007	8:3531307-3531679	0.032012	1.01258	4.98328	4.60527	0.887081	5e-05	0.00060523	yes
AC204940.3_FG007	10:39143134-39144866	0.146776	1.19666	3.02733	2.94424	2.10018	5e-05	0.00060523	yes
AC205280.2_FG004	1:102239910-102240294	0	0.815553	inf	6.36729	#NAME?	5e-05	0.00060523	yes
AC205376.4_FG005	4:79721092-79721326	0.0347386	5.92678	7.41456	7.05202	0.929944	5e-05	0.00060523	yes
AC205886.3_FG001	6:90970321-90979118	0.880807	6.86651	2.96268	2.94849	3.03576	5e-05	0.00060523	yes
AC206274.3_FG006	6:148253352-148253598	0	1.18839	inf	6.90495	#NAME?	5e-05	0.00060523	yes
AC206400.3_FG003	5:65404197-65404419	0	2.10382	inf	7.72371	#NAME?	5e-05	0.00060523	yes
AC206512.3_FG004	1:272264708-272264894	0	2.08711	inf	7.71226	#NAME?	5e-05	0.00060523	yes
AC206637.3_FG001	5:23007916-23008243	0.0395444	12.4548	8.29901	7.97492	1.61314	5e-05	0.00060523	yes
AC207885.3_FG006	2:168866661-168866850	0	4.58086	inf	8.84262	#NAME?	5e-05	0.00060523	yes
AC208221.3_FG002	2:38530563-38533170	0.411755	19.4279	5.5602	5.52632	4.8925	5e-05	0.00060523	yes
AC208614.3_FG001	7:96371418-96372079	0.159033	2.42753	3.93209	3.85004	1.78906	5e-05	0.00060523	yes
AC209905.4_FG002	3:199855085-199857312	0.00437965	0.439402	6.64858	4.96591	0.337925	5e-05	0.00060523	yes
AC210046.4_FG002	7:148911509-148912569	0.148816	1.5188	3.35133	3.26697	1.93396	5e-05	0.00060523	yes
AC213398.3_FG006	3:138332895-138333834	0	0.946913	inf	6.58032	#NAME?	5e-05	0.00060523	yes
AC213398.3_FG008	3:138362800-138363265	0	1.70473	inf	7.42184	#NAME?	5e-05	0.00060523	yes
AC213629.3_FG009	1:213961053-213961422	0	0.942515	inf	6.57367	#NAME?	5e-05	0.00060523	yes
AC213651.3_FG005	9:44668282-44670432	0.0417132	1.71341	5.36023	5.05859	1.12853	5e-05	0.00060523	yes
AC213836.3_FG001	1:247278008-247280480	0.0226571	0.806552	5.15373	4.64408	0.627432	5e-05	0.00060523	yes
AC214634.3_FG003	1:158640371-158640699	0.0398554	3.77303	6.5648	6.24565	0.907985	5e-05	0.00060523	yes
AC215257.2_FG004	6:90273013-90273355	0.0531554	0.589687	3.47166	3.24723	0.931101	0.0001	0.00112111	yes
AC215879.3_FG010	2:233932503-233932749	0.0284752	2.15543	6.24213	5.81458	0.678501	5e-05	0.00060523	yes
AC216891.3_FG004	3:22683242-22686671	0.842115	5.03288	2.57929	2.56513	1.26718	0.0002	0.00208081	yes
AC216891.3_FG004_X_1	3:22683242-22686671	1.82288	10.403	2.5127	2.5062	3.43219	5e-05	0.00060523	yes
AC217052.2_FG009	2:210195358-210195657	0	5.64425	inf	9.14319	#NAME?	5e-05	0.00060523	yes
AC217401.3_FG004	1:264941011-264942971	0.00700201	0.597072	6.41399	5.15809	0.580674	5e-05	0.00060523	yes
AC217840.3_FG005	5:162970908-162971286	0.0214268	0.882487	5.36409	4.82776	0.669092	5e-05	0.00060523	yes
AC218964.2_FG003	9:148155718-148156216	0.0118048	1.40209	6.89206	6.01704	0.63195	5e-05	0.00060523	yes
AC218998.2_FG008	4:6058207-6058788	0	9.57822	inf	9.90512	#NAME?	5e-05	0.00060523	yes
AC218999.2_FG001	2:75445652-75446284	0	5.06707	inf	8.98785	#NAME?	5e-05	0.00060523	yes
AC218999.2_FG001_X_1	2:75445652-75446284	0	2.95169	inf	8.21028	#NAME?	5e-05	0.00060523	yes
AC235534.1_FG007	10:136955705-136964480	0.0672341	2.8296	5.39526	5.20031	4.36286	5e-05	0.00060523	yes
AC235546.1_FG002	7:19658743-19659577	0.00479968	0.819228	7.41518	5.80813	0.48102	5e-05	0.00060523	yes
AF466202.2_FG001	10:138456051-138460451	0.43328	3.13075	2.85313	2.82482	2.79127	5e-05	0.00060523	yes
Cluster_105	2:108134925-108136012	0.0495692	1.6719	5.0759	4.81938	2.56585	5e-05	0.00060523	yes
Cluster_106	2:108138368-108139475	0.127372	2.95644	4.53674	4.43257	3.46095	5e-05	0.00060523	yes
Cluster_11	1:55816328-55817520	0.00277637	1.91852	9.43258	7.23787	0.493517	5e-05	0.00060523	yes
Cluster_136	3:2690772-2693062	0.0569894	3.19284	5.808	5.57928	4.63119	5e-05	0.00060523	yes
Cluster_137	3:2693896-2695471	0.0566687	3.7394	6.04411	5.81351	3.95251	5e-05	0.00060523	yes
Cluster_139	3:29643218-29644306	0.0945643	1.07929	3.51265	3.38093	2.02153	5e-05	0.00060523	yes
Cluster_146	3:58004618-58005081	0	4.22975	inf	8.72784	#NAME?	5e-05	0.00060523	yes
Cluster_147	3:65922248-65922821	0.674121	9.64557	3.83879	3.81904	4.39817	5e-05	0.00060523	yes
Cluster_148	3:65923344-65923912	0.328829	3.96593	3.59225	3.55266	2.77416	5e-05	0.00060523	yes
Cluster_15	1:90064460-90067713	0.00297381	1.63875	9.10607	6.98963	1.40861	5e-05	0.00060523	yes
Cluster_153	3:123022019-123022473	0.439311	1.89786	2.11106	2.08617	1.46241	5e-05	0.00060523	yes
Cluster_154	3:123023953-123024783	0.110072	0.779251	2.82365	2.71658	1.69147	5e-05	0.00060523	yes
Cluster_17	1:115625867-115634676	0.0373317	1.0428	4.80391	4.47528	4.98997	5e-05	0.00060523	yes
Cluster_175	3:206865156-206865557	0	2.77613	inf	8.12212	#NAME?	5e-05	0.00060523	yes
Cluster_181	4:8075755-8077044	0	2.98089	inf	8.22443	#NAME?	5e-05	0.00060523	yes
Cluster_204	4:117184201-117184727	0.462527	2.27622	2.29903	2.2745	1.81432	5e-05	0.00060523	yes
Cluster_205	4:134360289-134361096	0.2543	1.63148	2.68157	2.63475	2.04407	5e-05	0.00060523	yes
Cluster_209	4:157865796-157866492	0	1.05861	inf	6.73959	#NAME?	5e-05	0.00060523	yes
Cluster_213	4:176191349-176192883	0.214575	1.02923	2.26201	2.21025	2.18189	5e-05	0.00060523	yes
Cluster_226	4:232595831-232598155	0.180645	2.02597	3.48739	3.41676	3.57724	5e-05	0.00060523	yes
Cluster_238	5:67529018-67531889	0.0248474	9.39954	8.56335	8.07693	4.85233	5e-05	0.00060523	yes
Cluster_244	5:84134693-84136828	0.0954577	0.849165	3.15311	3.02627	2.63567	5e-05	0.00060523	yes
Cluster_249	5:135198188-135198982	0.00578588	0.943885	7.34993	5.91711	0.531775	5e-05	0.00060523	yes
Cluster_25	1:145335371-145336031	0.00339838	2.5506	9.55177	7.57828	0.347797	5e-05	0.00060523	yes
Cluster_250	5:152192952-152193539	0.223654	1.55259	2.79533	2.74149	2.03248	5e-05	0.00060523	yes
Cluster_26	1:159939860-159940224	0.708401	5.86076	3.04845	3.03069	2.41589	5e-05	0.00060523	yes
Cluster_266	6:21501951-21502934	0.0826437	0.77217	3.22394	3.07772	1.788	0.00015	0.00161686	yes
Cluster_281	6:85196190-85196775	0.0170905	2.34883	7.1026	6.44414	1.1335	5e-05	0.00060523	yes
Cluster_282	6:85198257-85199610	0.0108418	1.05396	6.60308	5.67382	1.51602	5e-05	0.00060523	yes
Cluster_298	7:23264062-23268077	0.0768776	5.1747	6.07277	5.89913	5.95619	5e-05	0.00060523	yes
Cluster_301	7:35296773-35298257	0.252114	1.96934	2.96557	2.91675	2.88445	5e-05	0.00060523	yes
Cluster_312	7:120388266-120390388	0.0845619	1.0433	3.625	3.47751	2.74901	5e-05	0.00060523	yes
Cluster_315	7:141430046-141431024	0.00783023	1.43401	7.51678	6.33961	0.907785	5e-05	0.00060523	yes
Cluster_317	7:176262657-176263503	0.121053	1.01871	3.07304	2.97261	1.84526	5e-05	0.00060523	yes
Cluster_319	8:14608540-14609495	0.0570976	2.372	5.37653	5.14977	2.64609	5e-05	0.00060523	yes
Cluster_337	8:150059110-150060097	0	1.09591	inf	6.78909	#NAME?	5e-05	0.00060523	yes
Cluster_338	8:166449424-166450624	0.145001	1.37051	3.24058	3.15485	2.47997	5e-05	0.00060523	yes
Cluster_339	8:166455242-166456875	0.0965857	1.91354	4.30829	4.17368	3.585	5e-05	0.00060523	yes
Cluster_340	8:166457787-166458494	0.257	4.39463	4.0959	4.04411	3.30766	5e-05	0.00060523	yes
Cluster_346	9:15219860-15221390	0	1.2408	inf	6.96671	#NAME?	5e-05	0.00060523	yes
Cluster_350	9:22391106-22392945	0.00140289	0.528069	8.55618	5.56032	0.357064	5e-05	0.00060523	yes
Cluster_351	9:22412380-22413422	0	0.970395	inf	6.61529	#NAME?	5e-05	0.00060523	yes
Cluster_356	9:67130021-67131825	0	0.939649	inf	6.56932	#NAME?	5e-05	0.00060523	yes
Cluster_359	9:70659358-70660257	0	0.808284	inf	6.35453	#NAME?	5e-05	0.00060523	yes
Cluster_362	9:113833882-113834707	0	1.86196	inf	7.54841	#NAME?	5e-05	0.00060523	yes
Cluster_364	9:123478014-123478757	0.00430389	6.3275	10.5218	8.79136	0.538187	5e-05	0.00060523	yes
Cluster_366	9:132290412-132292183	0.00738429	2.39779	8.34303	7.11378	1.69717	5e-05	0.000601858	yes
Cluster_46	1:225455863-225456497	0	1.11747	inf	6.81695	#NAME?	5e-05	0.00060523	yes
Cluster_56	1:280904584-280907556	0.00334611	2.21202	9.36866	7.37931	1.45663	5e-05	0.00060523	yes
Cluster_59	1:291171381-291172317	0.162067	4.64786	4.8419	4.75862	3.63925	5e-05	0.00060523	yes
Cluster_60	10:2643636-2644275	0.00765535	2.33519	8.25286	7.05346	0.671366	5e-05	0.00060523	yes
Cluster_61	10:2647049-2647457	0.0203885	1.36004	6.05975	5.49455	0.781708	5e-05	0.00060523	yes
Cluster_66	10:23130542-23131475	0.384717	2.53385	2.71946	2.68812	2.64591	5e-05	0.00060523	yes
Cluster_8	1:51161157-51161608	0.0216293	0.863637	5.31937	4.7877	0.799477	5e-05	0.00060523	yes
Cluster_80	10:148038575-148039988	0.0794766	2.03432	4.67787	4.51397	2.62655	5e-05	0.00060523	yes
Cluster_91	2:46228852-46229744	0.261716	1.48418	2.50359	2.45918	2.06028	5e-05	0.00060523	yes
Cluster_97	2:72259449-72260391	0.00355951	2.03056	9.15599	7.23352	0.498675	5e-05	0.00060523	yes
ClusterV2_17	9:15302238-15303968	0.0993818	0.60233	2.5995	2.48494	1.98849	5e-05	0.00060523	yes
ClusterV2_46	3:122976685-122990255	0.238785	1.24031	2.37691	2.32931	3.46429	5e-05	0.00060523	yes
ClusterV2_5	9:15305923-15308018	0.0593835	0.784783	3.72416	3.5179	2.70365	5e-05	0.00060523	yes
ClusterV2_8	10:117487967-117493986	0.0013423	0.614557	8.83869	5.78305	1.18965	5e-05	0.00060523	yes
GRMZM2G000221	7:31098654-31099325	0.537595	6.18418	3.52399	3.49973	3.21152	5e-05	0.00060523	yes
GRMZM2G000692	2:193808261-193812323	0	0.604079	inf	5.94035	#NAME?	5e-05	0.00060523	yes
GRMZM2G001283	8:76751499-76753200	0.0381565	1.69045	5.46933	5.14204	2.64136	5e-05	0.00060523	yes
GRMZM2G001908	1:94422235-94423121	0.00711349	0.610354	6.42295	5.17989	0.631527	5e-05	0.00060523	yes
GRMZM2G002656	6:129006367-129016784	0.120727	0.96368	2.9968	2.89689	3.78641	5e-05	0.00060523	yes
GRMZM2G002678	3:174739122-174743871	0.787286	3.67208	2.22164	2.20735	2.97093	5e-05	0.00060523	yes
GRMZM2G002720	3:132484841-132486586	0.119111	1.43657	3.59225	3.48595	2.20409	5e-05	0.00060523	yes
GRMZM2G002921	10:110976084-110978065	0.149415	1.60142	3.42196	3.33747	2.32499	5e-05	0.00060523	yes
GRMZM2G003576	1:72147926-72150940	0.100042	0.660125	2.72214	2.60638	1.84688	5e-05	0.00060523	yes
GRMZM2G004314	3:182480486-182528725	0.320296	5.32603	4.05558	4.01394	2.25349	5e-05	0.00060523	yes
GRMZM2G005608	9:59390480-59391706	0	0.645829	inf	6.03525	#NAME?	5e-05	0.00060523	yes
GRMZM2G005700	7:175036098-175039061	0.00222718	0.802282	8.49275	6.05382	0.298716	5e-05	0.00060523	yes
GRMZM2G006424	7:29187838-29189361	0.119505	0.653225	2.4505	2.35649	1.80252	5e-05	0.00060523	yes
GRMZM2G006878	7:6947402-6951504	0.0669648	1.69348	4.66044	4.46814	3.06724	5e-05	0.00060523	yes
GRMZM2G006884	9:136836743-136843023	0	4.5531	inf	8.83387	#NAME?	5e-05	0.00060523	yes
GRMZM2G007243	8:25138018-25138325	0	1.10986	inf	6.80717	#NAME?	5e-05	0.00123802	yes
GRMZM2G007426	9:124845520-124847837	0	0.992573	inf	6.64756	#NAME?	5e-05	0.00123802	yes
GRMZM2G008464	8:80199539-80203096	0	1.75987	inf	7.4675	#NAME?	5e-05	0.00060523	yes
GRMZM2G008776	5:179011389-179012156	0	0.486799	inf	5.63459	#NAME?	5e-05	0.00060523	yes
GRMZM2G009987	5:62905765-62912630	0	3.71187	inf	8.53988	#NAME?	5e-05	0.00123802	yes
GRMZM2G010058	8:159540737-159541404	0	0.524288	inf	5.73955	#NAME?	5e-05	0.00060523	yes
GRMZM2G010636	5:48243630-48248608	1.76292	14.0036	2.98976	2.98263	4.33139	5e-05	0.00060523	yes
GRMZM2G010768	9:23074206-23075360	0.105546	0.657783	2.63974	2.53091	1.67591	5e-05	0.00060523	yes
GRMZM2G010791	10:97464956-97466006	12.6642	76.793	2.60022	2.59927	3.75635	5e-05	0.00060523	yes
GRMZM2G012160	8:170965229-170968006	8.83911	60.1671	2.767	2.76561	4.05685	5e-05	0.00060523	yes
GRMZM2G013264	10:130257335-130263288	0.100339	0.826805	3.04267	2.92295	2.23095	0.0001	0.00113386	yes
GRMZM2G013849	9:142276207-142276910	0.186442	3.38259	4.18133	4.11021	3.07585	5e-05	0.00060523	yes
GRMZM2G014622	1:48639344-48640547	0	0.792812	inf	6.32699	#NAME?	5e-05	0.00060523	yes
GRMZM2G017809	3:64705577-64706318	0.499187	3.8311	2.94011	2.91525	2.38826	5e-05	0.00060523	yes
GRMZM2G017966	6:40366468-40368354	2.2893	16.0577	2.81029	2.8049	4.13013	5e-05	0.00060523	yes
GRMZM2G018793	3:93198078-93199928	0.166952	3.1924	4.25714	4.17772	3.97548	5e-05	0.00060523	yes
GRMZM2G019090	3:136292386-136351651	0.255659	7.34252	4.84398	4.79059	3.64297	5e-05	0.00060523	yes
GRMZM2G019095	2:72238672-72238855	0	14.9966	inf	10.5514	#NAME?	5e-05	0.00060523	yes
GRMZM2G020014	3:143708112-143709351	0.00804568	0.450131	5.80599	4.67232	0.558469	5e-05	0.00060523	yes
GRMZM2G021312	4:183228489-183229127	0	0.480577	inf	5.61641	#NAME?	5e-05	0.00060523	yes
GRMZM2G021676	10:14651449-14652887	0.0186462	1.40403	6.23455	5.62533	0.677001	5e-05	0.00060523	yes
GRMZM2G022972	8:12935680-12938267	0.337218	2.42482	2.84612	2.8099	2.87999	5e-05	0.00060523	yes
GRMZM2G023068	1:175318984-175320971	0.208838	1.50412	2.84846	2.79054	1.77777	5e-05	0.00060523	yes
GRMZM2G023113	6:164886404-164887262	0.144852	2.10995	3.86456	3.77507	2.46141	0.00095	0.0143444	yes
GRMZM2G023520	8:86268083-86269081	0.278264	1.29057	2.21348	2.17368	1.97193	5e-05	0.00060523	yes
GRMZM2G023827	8:167667210-167669255	0.476752	8.31934	4.12516	4.09694	5.32682	5e-05	0.00060523	yes
GRMZM2G024411	9:146736993-146765545	0.182668	2.0218	3.46834	3.39857	2.83251	5e-05	0.00060523	yes
GRMZM2G025761	7:86496427-86497808	0	1.13868	inf	6.84383	#NAME?	5e-05	0.00060523	yes
GRMZM2G026532	2:204176990-204179237	0.15908	0.68347	2.10312	2.03613	1.92395	5e-05	0.00060523	yes
GRMZM2G028218	5:4684603-4688560	0.165375	3.73351	4.49672	4.41588	3.13139	5e-05	0.00060523	yes
GRMZM2G028640	2:46587165-46588042	0.871094	20.2741	4.54067	4.52491	5.19781	5e-05	0.00060523	yes
GRMZM2G028749	6:42752777-42753183	0	0.849113	inf	6.42478	#NAME?	5e-05	0.00060523	yes
GRMZM2G028821	1:81612700-81613806	0.85331	4.38095	2.3601	2.34658	2.27081	5e-05	0.00060523	yes
GRMZM2G030583	6:107478551-107483274	0.100338	1.4942	3.89644	3.76899	2.66563	5e-05	0.00060523	yes
GRMZM2G031315	1:254092752-254117898	0.0377903	7.69911	7.67053	7.3337	1.04963	5e-05	0.00060523	yes
GRMZM2G032339	1:277217975-277298972	1.90826	11.2421	2.55859	2.55232	3.11203	5e-05	0.00060523	yes
GRMZM2G032947	3:47035749-47036476	0.0756759	10.4448	7.10873	6.93106	3.41259	5e-05	0.00060523	yes
GRMZM2G033472	3:194475744-194476659	0.00451122	0.414005	6.51999	4.86884	0.395929	5e-05	0.00060523	yes
GRMZM2G033967	8:13040724-13040966	0.176328	22.8909	7.02037	6.94142	3.88889	5e-05	0.000601858	yes
GRMZM2G035040	4:149553768-149557095	0	0.524681	inf	5.74061	#NAME?	5e-05	0.00060523	yes
GRMZM2G036759	9:75081780-75089006	0.119584	1.06796	3.15877	3.05634	2.33207	5e-05	0.00060523	yes
GRMZM2G037299	5:59816979-59819365	0	0.524795	inf	5.74091	#NAME?	5e-05	0.00060523	yes
GRMZM2G038825	5:213511920-213512331	0.00712899	0.637304	6.48214	5.23993	0.303787	5e-05	0.00060523	yes
GRMZM2G039268	1:279039773-279039974	0	8.28389	inf	9.69591	#NAME?	5e-05	0.00060523	yes
GRMZM2G039968	1:27771690-27774590	0.173792	0.781974	2.16976	2.10738	1.41316	5e-05	0.00060523	yes
GRMZM2G041619	8:165486447-165489087	0.00281905	2.1973	9.60631	7.42785	1.07666	5e-05	0.00060523	yes
GRMZM2G043112	2:146200994-146202054	0.00912167	0.540086	5.88775	4.84638	0.460537	5e-05	0.00060523	yes
GRMZM2G043565	4:232592186-232595673	0.633126	5.11743	3.01486	2.99506	2.17645	5e-05	0.00060523	yes
GRMZM2G043565_X_1	4:232592186-232595673	0.247331	4.59284	4.21487	4.16083	2.92713	5e-05	0.00060523	yes
GRMZM2G044608_O_1	3:117937163-117940291	0	9.6536	inf	9.91642	#NAME?	0.00055	0.00929288	yes
GRMZM2G044700	8:6515025-6517138	0.102065	0.822543	3.0106	2.89319	1.85329	5e-05	0.00060523	yes
GRMZM2G045916	6:136565654-136566536	0	1.04405	inf	6.7198	#NAME?	5e-05	0.00060523	yes
GRMZM2G047105	9:44129373-44133007	0.400071	3.87944	3.27752	3.24562	2.96003	5e-05	0.00060523	yes
GRMZM2G047385	1:79341596-79341806	0	13.8627	inf	10.438	#NAME?	5e-05	0.00060523	yes
GRMZM2G049047	2:85080532-85081892	0.00659627	0.571954	6.43811	5.13197	0.479699	5e-05	0.00060523	yes
GRMZM2G050262	2:15134820-15135991	0	1.92496	inf	7.59616	#NAME?	5e-05	0.00060523	yes
GRMZM2G050625	8:96786197-96788214	0.14578	1.25931	3.11076	3.02646	2.82727	5e-05	0.00060523	yes
GRMZM2G050674	6:21859878-21862004	0.00939731	1.35189	7.16851	6.13361	0.669291	5e-05	0.00060523	yes
GRMZM2G050748	6:116133066-116134656	0.225492	1.87588	3.05642	3.00149	3.30449	5e-05	0.00060523	yes
GRMZM2G051952	2:30912037-30913685	1.20147	5.07196	2.07774	2.06863	2.63926	5e-05	0.00060523	yes
GRMZM2G053213	3:175936938-175938774	0.419012	1.88436	2.16901	2.14262	1.6564	5e-05	0.00060523	yes
GRMZM2G054371	10:80925817-80929455	0.244816	1.198	2.29086	2.24509	2.47385	5e-05	0.00060523	yes
GRMZM2G054892	4:213539913-213543177	0.102023	2.28371	4.48441	4.35582	1.99646	5e-05	0.00060523	yes
GRMZM2G055656	4:151339687-151340120	0.197746	2.97513	3.91123	3.8449	2.52091	5e-05	0.00060523	yes
GRMZM2G056543	8:6539682-6540203	0.012965	0.514996	5.31187	4.5148	0.570853	5e-05	0.00060523	yes
GRMZM2G058713	6:38390561-38390738	0	2.55193	inf	8.00109	#NAME?	5e-05	0.00060523	yes
GRMZM2G059088	7:5789157-5790020	0.279178	1.45583	2.38258	2.34169	2.24969	5e-05	0.00060523	yes
GRMZM2G059304	1:103395089-103399545	0.0564073	0.664166	3.55759	3.34369	1.84736	5e-05	0.00060523	yes
GRMZM2G059361	9:25871262-25871953	0.0202197	0.552214	4.77139	4.21756	0.707558	5e-05	0.00060523	yes
GRMZM2G060605	1:80522735-80522945	0	4.43022	inf	8.79449	#NAME?	5e-05	0.00060523	yes
GRMZM2G061016	4:238853763-238855037	0.0747718	2.25582	4.91501	4.74031	2.53596	5e-05	0.00060523	yes
GRMZM2G062042	8:87024920-87031981	0.0638746	1.26884	4.31212	4.11361	3.0346	5e-05	0.00060523	yes
GRMZM2G063055	1:62229258-62230399	0.240451	4.49332	4.22397	4.16839	4.06513	5e-05	0.00060523	yes
GRMZM2G063244	8:1141429-1145642	3.21678	13.2063	2.03753	2.03415	3.08212	5e-05	0.00060523	yes
GRMZM2G063455	7:160364042-160364966	0	0.672589	inf	6.09295	#NAME?	5e-05	0.00060523	yes
GRMZM2G064805	2:203081509-203082016	0	24.8819	inf	11.2815	#NAME?	5e-05	0.00060523	yes
GRMZM2G064810	2:203091579-203092589	0	1.6796	inf	7.40054	#NAME?	5e-05	0.00060523	yes
GRMZM2G064862	2:203096746-203098974	0.241084	3.94338	4.03183	3.97684	3.3665	5e-05	0.00060523	yes
GRMZM2G065023	5:194448603-194450414	0	1.73401	inf	7.44626	#NAME?	5e-05	0.00123802	yes
GRMZM2G065979	2:100526135-100526457	0.169496	3.83121	4.49848	4.41954	2.21209	5e-05	0.00060523	yes
GRMZM2G066313	3:12647042-12647965	0	5.91026	inf	9.20952	#NAME?	5e-05	0.00060523	yes
GRMZM2G066333	3:150159836-150160675	0.042711	0.767083	4.16671	3.88189	2.00996	0.0007	0.00591267	yes
GRMZM2G066358	9:8475071-8476735	0.0387708	4.37627	6.81859	6.49083	4.28638	0.0006	0.00522113	yes
GRMZM2G067553	2:147207093-147208068	0	0.662365	inf	6.07117	#NAME?	5e-05	0.00060523	yes
GRMZM2G067842	4:191492082-191497075	0.0499694	7.59846	7.24852	6.98723	2.28737	5e-05	0.00060523	yes
GRMZM2G068154	1:52321676-52322607	0.084969	0.575986	2.76103	2.62534	1.35155	0.0006	0.00522113	yes
GRMZM2G068169	1:258489885-258490503	0	1.52971	inf	7.26651	#NAME?	5e-05	0.00060523	yes
GRMZM2G071145	7:140451102-140454600	1.27544	5.18323	2.02286	2.01437	2.81803	5e-05	0.00123802	yes
GRMZM2G071771	2:10831178-10831910	1.67654	10.2995	2.61902	2.61184	3.01447	5e-05	0.00060523	yes
GRMZM2G071971	4:217293300-217293651	0	0.639253	inf	6.02071	#NAME?	5e-05	0.00060523	yes
GRMZM2G072621	10:71876177-71877289	3.40825	18.3067	2.42527	2.42183	1.43175	5e-05	0.00060523	yes
GRMZM2G072621_O_1	10:71876177-71877289	0.392259	6.7747	4.11028	4.07609	3.1348	5e-05	0.00060523	yes
GRMZM2G073540	5:48865286-48866779	0.160415	1.3709	3.09523	3.01848	2.87653	5e-05	0.00060523	yes
GRMZM2G074648	8:121954293-121955673	0	1.99594	inf	7.64813	#NAME?	5e-05	0.00060523	yes
GRMZM2G075732	3:211902641-211903847	0.00638858	0.531579	6.37864	5.04641	0.436287	5e-05	0.00060523	yes
GRMZM2G076031	2:179815057-179815785	0	1.77054	inf	7.47617	#NAME?	5e-05	0.00060523	yes
GRMZM2G076031_X_1	2:179815057-179815785	0	119.346	inf	13.543	#NAME?	5e-05	0.00060523	yes
GRMZM2G076204	2:13004988-13006923	0.0912976	3.73469	5.35427	5.20817	3.20044	0.00455	0.0266341	yes
GRMZM2G076651	8:167209871-167211341	0.0666542	0.506253	2.92509	2.75164	1.50965	0.0002	0.00208081	yes
GRMZM2G077055	1:25181084-25182192	0.0305389	2.04903	6.06815	5.66651	1.47798	5e-05	0.00060523	yes
GRMZM2G077256	2:220743866-220747165	6.5956	42.6441	2.69277	2.69092	3.92255	5e-05	0.00060523	yes
GRMZM2G077482	2:220726566-220727345	0.0174502	0.518465	4.89293	4.26692	0.628446	5e-05	0.00060523	yes
GRMZM2G077530	1:85695769-85698348	0.355752	1.84667	2.37599	2.34378	2.07089	5e-05	0.00060523	yes
GRMZM2G078667	3:172375175-172375884	0.16082	1.9341	3.58814	3.50855	2.5045	5e-05	0.00060523	yes
GRMZM2G079774	1:108666656-108672742	0.251975	1.11104	2.14056	2.09734	2.38745	5e-05	0.00060523	yes
GRMZM2G080438	9:130534035-130534434	0.0117642	3.10679	8.04488	7.16196	0.594208	5e-05	0.00060523	yes
GRMZM2G081428	4:143802944-143803124	0	4.00651	inf	8.6498	#NAME?	5e-05	0.00060523	yes
GRMZM2G082830	7:27326606-27328595	0.193261	0.948959	2.2958	2.23814	2.1984	5e-05	0.00060523	yes
GRMZM2G083682	9:25506917-25507539	0	0.685374	inf	6.11972	#NAME?	5e-05	0.00060523	yes
GRMZM2G083907	3:205652920-205663188	0	0.764318	inf	6.27485	#NAME?	5e-05	0.00060523	yes
GRMZM2G086340	5:23853145-23854550	0.00976423	0.906487	6.53664	5.53515	1.13373	5e-05	0.00060523	yes
GRMZM2G086486	2:31897222-31902143	0.0489418	1.13005	4.52917	4.27366	2.73812	0.00025	0.00252206	yes
GRMZM2G088413	1:254478909-254482162	0.0802709	9.11238	6.82681	6.65901	4.71881	5e-05	0.00060523	yes
GRMZM2G090872	2:11827230-11830397	0.127666	0.99796	2.9666	2.87219	1.82359	5e-05	0.00060523	yes
GRMZM2G091980	8:114818729-114820923	0.190106	1.23169	2.69576	2.63347	2.50267	5e-05	0.00060523	yes
GRMZM2G092938	10:102141636-102142423	75.1509	320.538	2.09263	2.09249	3.60425	5e-05	0.00060523	yes
GRMZM2G093390_O_1	1:128007-133082	0.0204614	1.36564	6.06053	5.49698	4.14209	5e-05	0.00060523	yes
GRMZM2G094286	1:247176780-247177292	0.0656129	21.6221	8.36431	8.16033	1.83045	5e-05	0.00060523	yes
GRMZM2G096381	8:164897698-164897856	11.1589	58.3092	2.38552	2.38448	2.40401	5e-05	0.00060523	yes
GRMZM2G096662	6:137030516-137032690	0.288793	1.66548	2.52783	2.48736	2.30988	5e-05	0.00060523	yes
GRMZM2G096884	8:36012040-36013215	0	0.498695	inf	5.66873	#NAME?	5e-05	0.00060523	yes
GRMZM2G097020	8:24278778-24279329	0	0.553544	inf	5.81646	#NAME?	5e-05	0.00060523	yes
GRMZM2G098739	4:170671595-170673754	1.44371	11.493	2.9929	2.9842	3.42194	5e-05	0.00060523	yes
GRMZM2G101928	10:4160264-4165105	0.491654	3.83227	2.96248	2.93719	2.71175	5e-05	0.00060523	yes
GRMZM2G102473	5:12223299-12223637	0	0.911544	inf	6.52598	#NAME?	5e-05	0.00060523	yes
GRMZM2G103273	4:4661683-4665505	0.668654	3.18454	2.25175	2.23486	2.26218	5e-05	0.00060523	yes
GRMZM2G103801	1:141192679-141193247	1.23692	6.13109	2.30939	2.30013	2.47722	5e-05	0.00060523	yes
GRMZM2G104772	5:93916380-93917351	0.078838	1.3357	4.08256	3.92104	2.09513	5e-05	0.00060523	yes
GRMZM2G104781	9:42289425-42289611	2.56914	11.0963	2.11073	2.10642	2.24767	0.0006	0.00522113	yes
GRMZM2G105449	9:32915351-32917397	0	1.56813	inf	7.30207	#NAME?	5e-05	0.00060523	yes
GRMZM2G105564	4:42343210-42343518	0	1.14756	inf	6.85494	#NAME?	5e-05	0.00060523	yes
GRMZM2G108153	2:25458480-25460181	0.337612	1.68857	2.32236	2.28877	2.59784	5e-05	0.00060523	yes
GRMZM2G108570	9:100536376-100589617	0.128195	1.40732	3.45654	3.35839	1.47866	5e-05	0.00060523	yes
GRMZM2G108699	4:173054729-173058978	0	0.727985	inf	6.20552	#NAME?	5e-05	0.00060523	yes
GRMZM2G108807	1:284287441-284288880	0.00569891	1.61859	8.14983	6.69682	0.634669	5e-05	0.00060523	yes
GRMZM2G108949	1:229420283-229421257	0.344709	2.14514	2.63762	2.60307	2.52735	5e-05	0.00060523	yes
GRMZM2G109420	9:36955769-36961584	0.0477616	0.692661	3.85823	3.60465	1.72248	5e-05	0.00060523	yes
GRMZM2G110131	1:30037027-30039032	0.633829	3.13869	2.308	2.29	2.23282	5e-05	0.00060523	yes
GRMZM2G110304	1:248182312-248200313	1.01445	4.53477	2.16033	2.14936	2.61032	5e-05	0.00060523	yes
GRMZM2G110742	7:57077559-57082391	0.0671498	1.10611	4.04196	3.85467	2.24371	5e-05	0.00060523	yes
GRMZM2G112122	4:153609846-153610780	0.0037315	0.872746	7.86966	6.00644	0.332244	5e-05	0.00060523	yes
GRMZM2G114468	4:200513266-200514631	0.173288	1.25284	2.85396	2.78449	1.85722	0.0022	0.0149147	yes
GRMZM2G115035	3:28664635-28666219	0.0195205	2.6613	7.091	6.49968	1.25941	5e-05	0.00060523	yes
GRMZM2G116288	4:240619565-240621190	0.0867558	15.1498	7.44812	7.29169	2.31208	5e-05	0.00060523	yes
GRMZM2G116487	9:113759678-113760288	0.00828899	0.506043	5.93192	4.81844	0.472541	5e-05	0.00060523	yes
GRMZM2G116616	8:103698792-103704249	0.0852692	0.999868	3.55164	3.40601	2.41378	5e-05	0.00060523	yes
GRMZM2G116896	3:16898796-16899701	0.681549	8.95286	3.71546	3.69606	3.49573	5e-05	0.00060523	yes
GRMZM2G116966	9:2118349-2121095	10.1621	51.994	2.35515	2.35401	3.554	5e-05	0.00060523	yes
GRMZM2G117084	4:228807255-228808307	0.00685979	0.637577	6.53829	5.26339	0.687496	5e-05	0.00060523	yes
GRMZM2G118855	1:145329458-145330010	0.0125718	1.5955	6.98767	6.15236	0.599537	5e-05	0.00060523	yes
GRMZM2G120159	2:208880063-208880824	0	0.852597	inf	6.43061	#NAME?	5e-05	0.00060523	yes
GRMZM2G120621	1:248000186-248003985	0.193776	0.936636	2.2731	2.21583	2.22614	5e-05	0.00060523	yes
GRMZM2G121220	5:101338325-101341265	0.0699724	0.639599	3.19231	3.02198	2.22548	5e-05	0.00060523	yes
GRMZM2G122116	7:175323050-175332481	1.17619	18.3728	3.96538	3.95395	7.41278	5e-05	0.00060523	yes
GRMZM2G123531	4:171082126-171083115	0.264348	1.2581	2.25074	2.20859	1.80695	5e-05	0.00060523	yes
GRMZM2G123820	6:106215729-106217398	0.0796624	2.83671	5.15417	4.98865	2.60753	5e-05	0.00060523	yes
GRMZM2G124927	8:20562432-20567278	0.414519	4.87136	3.55482	3.52338	3.51054	5e-05	0.00060523	yes
GRMZM2G125032	3:151858688-151860775	1.80277	13.8288	2.93939	2.93245	3.89016	5e-05	0.00060523	yes
GRMZM2G125571	3:219145193-219146419	1.7131	7.80485	2.18776	2.18121	2.84723	5e-05	0.00060523	yes
GRMZM2G127397	1:291786127-291787812	0	0.603822	inf	5.93975	#NAME?	5e-05	0.00060523	yes
GRMZM2G127418	2:144827058-144828816	0.0928381	0.578261	2.63893	2.51608	2.00421	5e-05	0.00060523	yes
GRMZM2G127521	1:268409606-268412985	0.0940098	3.1012	5.04387	4.90268	3.36142	5e-05	0.00060523	yes
GRMZM2G127924	4:130459163-130461691	0.183459	0.921701	2.32884	2.26784	2.27691	5e-05	0.00060523	yes
GRMZM2G128771	2:212966266-212986315	0.146142	0.739862	2.33989	2.26377	1.76409	5e-05	0.00060523	yes
GRMZM2G128963	9:138096305-138096524	0	3.96906	inf	8.63628	#NAME?	5e-05	0.00060523	yes
GRMZM2G131001	3:8565821-8574703	0	1.75961	inf	7.46729	#NAME?	5e-05	0.00060523	yes
GRMZM2G133514	8:56491007-56492060	0.00561825	1.02972	7.51792	6.05682	0.656816	5e-05	0.00060523	yes
GRMZM2G133608	4:240711940-240712605	0	0.548921	inf	5.80457	#NAME?	5e-05	0.00123802	yes
GRMZM2G133721	10:111875540-111880989	0.772502	6.27126	3.02115	3.00489	2.89985	5e-05	0.00060523	yes
GRMZM2G134711	7:149982422-149984776	2.18706	12.0697	2.46432	2.45894	3.33878	5e-05	0.00060523	yes
GRMZM2G134818	1:254918115-254918543	0	0.69101	inf	6.13136	#NAME?	5e-05	0.00060523	yes
GRMZM2G135240	2:86507645-86509740	0.00818495	1.4316	7.45044	6.30878	0.90185	5e-05	0.00060523	yes
GRMZM2G136868	1:7763880-7765794	0.0185698	0.578812	4.96207	4.36524	0.908202	5e-05	0.00060523	yes
GRMZM2G140107	3:161295500-161301332	0.190293	3.08988	4.02126	3.95203	4.92119	5e-05	0.00060523	yes
GRMZM2G140793	6:155833823-155835567	0.0636375	0.51197	3.00811	2.82545	1.97217	5e-05	0.00060523	yes
GRMZM2G141252	6:165406250-165407347	0.0172676	5.56166	8.3313	7.67478	1.19978	5e-05	0.00060523	yes
GRMZM2G141322	7:167674263-167675476	0.00572789	0.727213	6.98823	5.55068	0.687915	5e-05	0.00060523	yes
GRMZM2G143332	1:284526790-284527201	0	0.958369	inf	6.59748	#NAME?	5e-05	0.00060523	yes
GRMZM2G144040	7:136885095-136886157	0.411337	1.90211	2.20921	2.18212	2.01605	5e-05	0.00060523	yes
GRMZM2G144870	2:140544819-140545299	0	0.819402	inf	6.374	#NAME?	5e-05	0.00060523	yes
GRMZM2G145065	1:52776934-52780818	0.988874	4.7552	2.26565	2.25416	2.79417	5e-05	0.00060523	yes
GRMZM2G145427	1:246985746-246986159	0.026847	5.0031	7.54192	7.08801	1.30217	5e-05	0.00060523	yes
GRMZM2G145440	4:21927207-21929100	0.00615418	0.65682	6.73779	5.36732	0.668818	5e-05	0.00060523	yes
GRMZM2G145635	2:229688208-229689640	0.602829	2.45206	2.02418	2.00631	2.10679	5e-05	0.00060523	yes
GRMZM2G145638	6:129225096-129226772	0.0927228	0.853675	3.20269	3.07173	1.99296	0.0001	0.00113386	yes
GRMZM2G145783	9:126675988-126676317	0	2.12921	inf	7.74093	#NAME?	5e-05	0.00060523	yes
GRMZM2G145933	4:29781654-29782331	0.117523	0.803654	2.77363	2.67366	1.57446	0.00015	0.00161686	yes
GRMZM2G145941	1:276594670-276598309	0.00890403	2.2491	7.98067	6.90091	0.928923	5e-05	0.00060523	yes
GRMZM2G146705	7:160657667-160658195	0.686688	4.20591	2.61469	2.59726	2.00284	5e-05	0.00060523	yes
GRMZM2G146821	9:31657426-31657900	0	2.51946	inf	7.98269	#NAME?	5e-05	0.00060523	yes
GRMZM2G149122	4:195036672-195041459	0	0.585089	inf	5.89503	#NAME?	5e-05	0.00060523	yes
GRMZM2G149410	10:23423084-23427671	0.044698	0.647648	3.85693	3.58776	2.05456	5e-05	0.00060523	yes
GRMZM2G150804	2:227076815-227077661	0	0.620759	inf	5.97902	#NAME?	5e-05	0.00060523	yes
GRMZM2G151183	1:176024691-176024891	3.98807	24.381	2.612	2.60897	3.05331	0.00025	0.0049252	yes
GRMZM2G151208	2:224592418-224596284	0.00199733	1.26531	9.3072	6.73199	0.567624	5e-05	0.00060523	yes
GRMZM2G152054	6:157416954-157418101	0.00847508	0.495733	5.87019	4.77472	0.428236	5e-05	0.00060523	yes
GRMZM2G153614	8:87905325-87906238	0	0.612972	inf	5.9611	#NAME?	5e-05	0.00060523	yes
GRMZM2G156261	1:111908815-111910908	0.141956	1.78644	3.65357	3.56342	2.27522	0.00135	0.0101426	yes
GRMZM2G157505	7:164496100-164496944	2.66777	19.4175	2.86365	2.859	3.8163	5e-05	0.00060523	yes
GRMZM2G157586	2:222000807-222002106	0	0.453898	inf	5.53574	#NAME?	5e-05	0.00060523	yes
GRMZM2G157858	8:68138549-68140749	0.00461452	0.735392	7.31619	5.67252	0.337642	5e-05	0.00060523	yes
GRMZM2G158742	3:172184381-172186116	0.418591	2.27918	2.4449	2.41716	2.59218	5e-05	0.00060523	yes
GRMZM2G162056	2:118365106-118365860	1.86775	8.57206	2.19834	2.19232	3.01316	5e-05	0.00060523	yes
GRMZM2G162158	1:140927752-140929602	0.360537	1.70232	2.23928	2.20826	2.31464	5e-05	0.00060523	yes
GRMZM2G162366	3:16251303-16260455	0	0.528385	inf	5.75057	#NAME?	5e-05	0.00060523	yes
GRMZM2G162388	4:105204216-105205395	0.0725731	2.60458	5.16547	4.98476	3.10746	5e-05	0.00060523	yes
GRMZM2G163182	1:49361271-49361544	0	6.12944	inf	9.26196	#NAME?	5e-05	0.00060523	yes
GRMZM2G164704	2:156981907-156982781	0.00363292	0.753595	7.69652	5.80764	0.350428	5e-05	0.00060523	yes
GRMZM2G164715	1:239356156-239357801	0.00153902	1.42478	9.85451	6.95817	0.374502	5e-05	0.00060523	yes
GRMZM2G167698	1:60969021-60972506	0.0489916	0.480515	3.29397	3.05572	2.07807	5e-05	0.00060523	yes
GRMZM2G169504	10:124042179-124043299	0	1.39306	inf	7.13243	#NAME?	5e-05	0.00123802	yes
GRMZM2G170613	3:122181503-122184291	0	1.34406	inf	7.08115	#NAME?	5e-05	0.00123802	yes
GRMZM2G170799	3:22973975-22974318	0.0501751	1.8321	5.19039	4.93604	1.26455	5e-05	0.00060523	yes
GRMZM2G171539	5:173064554-173068586	0	7.32823	inf	9.51929	#NAME?	5e-05	0.00060523	yes
GRMZM2G172338	10:76338488-76341579	0.00596835	0.550224	6.52654	5.13272	0.362136	5e-05	0.00060523	yes
GRMZM2G172795	2:19041696-19046154	0.0631079	0.463504	2.87669	2.69528	2.14587	5e-05	0.00060523	yes
GRMZM2G173098	6:168806056-168806423	0	1.01534	inf	6.67996	#NAME?	5e-05	0.00060523	yes
GRMZM2G173379	1:252325378-252326711	0	1.41816	inf	7.15801	#NAME?	5e-05	0.00060523	yes
GRMZM2G174147	2:126820461-126825255	1.56783	8.24433	2.39464	2.38721	2.87856	5e-05	0.00060523	yes
GRMZM2G174449	4:25096836-25098362	1.48453	6.99569	2.23646	2.22884	3.12935	5e-05	0.00060523	yes
GRMZM2G175541	10:116688769-116692323	0.102838	1.24277	3.59512	3.4728	1.6289	0.0004	0.00371968	yes
GRMZM2G176129	2:180812766-180815898	0.0608237	2.34092	5.2663	5.05285	2.74326	5e-05	0.00060523	yes
GRMZM2G177061	5:145149829-145152915	0.0718456	2.69612	5.22984	5.04718	2.85176	5e-05	0.00060523	yes
GRMZM2G177237	9:30239201-30245190	0.161336	1.01449	2.6526	2.58001	1.70697	5e-05	0.00060523	yes
GRMZM2G178769	3:21151936-21153907	1.14783	4.90979	2.09675	2.08717	3.14271	5e-05	0.00060523	yes
GRMZM2G178780	3:21130380-21130945	0	0.754991	inf	6.25737	#NAME?	5e-05	0.00060523	yes
GRMZM2G179268	2:41121574-41124572	0.610201	3.7942	2.63644	2.61679	1.8365	5e-05	0.00060523	yes
GRMZM2G179356	9:23620568-23621930	0.0866282	0.773425	3.15835	3.01928	1.41289	0.00015	0.00161686	yes
GRMZM2G181168	7:118115954-118116303	0.0348489	0.600074	4.10596	3.76584	0.769743	5e-05	0.00060523	yes
GRMZM2G300238	10:120474201-120480287	0.107092	1.59941	3.90062	3.78082	2.03447	5e-05	0.00060523	yes
GRMZM2G303121	1:223881825-223882660	8.18474	100.399	3.61666	3.61505	4.6436	5e-05	0.00060523	yes
GRMZM2G303155	6:74501322-74504392	0.138599	0.700175	2.3368	2.25675	1.60973	5e-05	0.00060523	yes
GRMZM2G304364	4:115233566-115236000	0.109965	0.500965	2.18766	2.09061	1.41859	5e-05	0.00060523	yes
GRMZM2G304372	6:91952762-91953433	0.00932708	0.822281	6.46206	5.42838	0.643969	5e-05	0.00060523	yes
GRMZM2G305685	6:60030907-60056686	4.73582	21.0657	2.15321	2.15085	2.86915	5e-05	0.00060523	yes
GRMZM2G309145	9:142282196-142290199	0.0953025	4.81196	5.65797	5.51701	4.97768	5e-05	0.00060523	yes
GRMZM2G310957	10:139266938-139268827	0.0892469	0.951674	3.41459	3.27645	1.97622	5e-05	0.00060523	yes
GRMZM2G312165	1:239456723-239467310	0.0951264	0.697142	2.87353	2.74987	1.42974	5e-05	0.00060523	yes
GRMZM2G317455	5:204587015-204594173	0.0451605	0.788089	4.12523	3.85484	2.17071	5e-05	0.00060523	yes
GRMZM2G318958	4:108995814-108999202	0.0013427	0.44623	8.3765	5.32993	0.288282	5e-05	0.00060523	yes
GRMZM2G322717	4:202998283-202998859	0	0.52874	inf	5.75152	#NAME?	5e-05	0.00060523	yes
GRMZM2G324221	6:120567523-120572655	0.667091	6.68491	3.32495	3.30564	2.70716	5e-05	0.00060523	yes
GRMZM2G326339	5:162942534-162970402	0	1.05175	inf	6.7303	#NAME?	5e-05	0.00060523	yes
GRMZM2G326489	2:13899373-13900287	0	9.55176	inf	9.90113	#NAME?	5e-05	0.00060523	yes
GRMZM2G328877	7:86498093-86498739	0.0244997	1.11292	5.50545	5.02453	0.681882	5e-05	0.00060523	yes
GRMZM2G329434	6:71031838-71034400	0.0566012	0.812755	3.84392	3.62684	2.22236	5e-05	0.00060523	yes
GRMZM2G329962	4:68537490-68540538	24.0126	332.072	3.78963	3.78908	5.68505	5e-05	0.00060523	yes
GRMZM2G330377	2:73637395-73649625	0.142072	1.36107	3.26005	3.17248	3.14864	5e-05	0.00060523	yes
GRMZM2G331417	2:226491952-226492585	0.0367992	2.93388	6.31699	5.97509	1.03499	5e-05	0.00060523	yes
GRMZM2G331880	2:81770478-81772219	0.121023	1.16141	3.26253	3.16035	2.01103	5e-05	0.00060523	yes
GRMZM2G333361	4:158480937-158487804	0.103212	0.573928	2.47525	2.36676	2.04197	5e-05	0.00060523	yes
GRMZM2G333635	8:13046491-13047248	0.53772	9.35789	4.12125	4.09621	4.19839	5e-05	0.00060523	yes
GRMZM2G334941	5:48104770-48106164	0.00744661	0.683951	6.52117	5.31382	0.723475	5e-05	0.00060523	yes
GRMZM2G336213	3:129219807-129221047	0.146256	5.68781	5.2813	5.18842	3.87595	5e-05	0.00060523	yes
GRMZM2G337905	6:3437685-3459929	0.223792	1.82742	3.02957	2.97438	1.96151	0.00775	0.0402028	yes
GRMZM2G343636	6:107077038-107083151	0.317574	1.57478	2.30999	2.27439	1.86347	5e-05	0.00060523	yes
GRMZM2G343937	6:116386491-116387670	0.23081	1.35314	2.55153	2.50097	2.07062	5e-05	0.00060523	yes
GRMZM2G344513	1:84327029-84330454	0.0831246	0.643977	2.95366	2.81201	1.60536	0.0002	0.00208081	yes
GRMZM2G345553	1:268937052-268942296	0.00698435	0.457492	6.03348	4.78266	0.810019	5e-05	0.00060523	yes
GRMZM2G348584	1:22715117-22715760	0.737708	3.75009	2.3458	2.33022	1.99878	5e-05	0.00060523	yes
GRMZM2G350471	5:3734287-3761009	0.0560359	0.681624	3.60455	3.38867	0.893357	0.0005	0.00450104	yes
GRMZM2G352773	6:145358764-145359290	0	2.06124	inf	7.69435	#NAME?	5e-05	0.00060523	yes
GRMZM2G354172	7:72534122-72534293	0	14.5776	inf	10.5105	#NAME?	5e-05	0.00060523	yes
GRMZM2G354956	5:1767086-1768251	0.0094144	0.501949	5.73653	4.7208	0.652553	5e-05	0.00060523	yes
GRMZM2G355342	3:180258792-180260824	0	0.627297	inf	5.99389	#NAME?	5e-05	0.00060523	yes
GRMZM2G355358	1:22619765-22625204	0.538969	4.62805	3.10213	3.07872	3.87088	5e-05	0.00060523	yes
GRMZM2G356897	10:64376216-64381972	0.131119	0.812488	2.63147	2.54308	2.22283	5e-05	0.00060523	yes
GRMZM2G358153	4:12097105-12098498	0.0722219	0.73511	3.34745	3.17986	2.08878	5e-05	0.00060523	yes
GRMZM2G359786	9:155742060-155742761	0.329015	1.99643	2.6012	2.56521	1.96913	5e-05	0.00060523	yes
GRMZM2G360104	9:129529947-129530702	0	0.726642	inf	6.20289	#NAME?	5e-05	0.00060523	yes
GRMZM2G360389	4:141548092-141555023	0.119145	2.11695	4.1512	4.04172	2.77917	5e-05	0.00060523	yes
GRMZM2G360541	9:101949824-101954589	0.193027	1.27334	2.72175	2.66016	1.91755	5e-05	0.00060523	yes
GRMZM2G361108	1:236482657-236483559	0.0472228	1.27145	4.75084	4.48504	2.01583	0.0001	0.00113386	yes
GRMZM2G361791	10:12746035-12747085	0.892225	6.05474	2.76258	2.74889	2.12773	5e-05	0.00060523	yes
GRMZM2G364685	2:203091579-203092589	0	5.25721	inf	9.0409	#NAME?	5e-05	0.00060523	yes
GRMZM2G365544	1:26765813-26770834	0.254922	1.83779	2.84984	2.80216	3.049	5e-05	0.00060523	yes
GRMZM2G375597	1:261937806-261938856	0.00534932	1.1558	7.75533	6.247	0.447149	5e-05	0.00060523	yes
GRMZM2G379295	8:28695433-28696835	0	4.27459	inf	8.74301	#NAME?	5e-05	0.00060523	yes
GRMZM2G383125	6:141464462-141466213	0.0781386	2.42189	4.95395	4.78616	2.84517	5e-05	0.00060523	yes
GRMZM2G389065	2:207078278-207079661	0.0126076	0.554597	5.45907	4.64234	0.662258	5e-05	0.00060523	yes
GRMZM2G392010	4:13945551-13947678	0	0.467796	inf	5.57832	#NAME?	5e-05	0.00060523	yes
GRMZM2G392513	10:11408728-11421794	1.04574	8.65941	3.04974	3.03768	3.3914	5e-05	0.00060523	yes
GRMZM2G394557	8:46891650-46892390	0	0.656189	inf	6.05786	#NAME?	5e-05	0.00060523	yes
GRMZM2G395569	6:32898039-32901807	0	0.958153	inf	6.59716	#NAME?	5e-05	0.00060523	yes
GRMZM2G399794	5:154684998-154685173	4.33313	25.5346	2.55898	2.55621	3.30989	5e-05	0.00060523	yes
GRMZM2G400655	2:109066396-109072574	0.0850488	89.3865	10.0375	9.87733	1.3886	5e-05	0.00060523	yes
GRMZM2G401291	10:39139118-39142509	0.142918	5.07125	5.14908	5.05435	3.40863	0.0097	0.0481164	yes
GRMZM2G402881	10:60750334-60753373	0.08583	0.819126	3.25453	3.11304	1.72736	5e-05	0.00060523	yes
GRMZM2G405307	6:21504123-21505007	0.155688	0.974124	2.64545	2.57037	1.86342	5e-05	0.00060523	yes
GRMZM2G407382	1:158772732-158773729	0.196192	1.05405	2.42561	2.36751	1.61761	5e-05	0.00060523	yes
GRMZM2G408834	1:379243-385788	0.0606626	1.08106	4.1555	3.94864	2.71757	5e-05	0.00060523	yes
GRMZM2G410809	6:153670260-153670956	0	0.974138	inf	6.62079	#NAME?	5e-05	0.00060523	yes
GRMZM2G411216	1:21899913-21906390	0.422672	4.57302	3.43554	3.40495	3.15416	5e-05	0.00060523	yes
GRMZM2G412436	5:142442259-142444173	0.0859941	0.675954	2.97461	2.83709	2.66086	5e-05	0.00060523	yes
GRMZM2G416998	6:84725365-84725873	0	4.97345	inf	8.961	#NAME?	5e-05	0.00060523	yes
GRMZM2G417306	7:141987736-141989722	0.182516	1.31796	2.85222	2.78616	2.53224	5e-05	0.00060523	yes
GRMZM2G421449	5:10699243-10699635	0	3.83753	inf	8.58779	#NAME?	5e-05	0.00060523	yes
GRMZM2G423324_X_1	6:103109616-103110610	0.0187913	2.05666	6.77409	6.16552	0.852084	0.0074	0.0388485	yes
GRMZM2G424169	5:187402855-187403064	0	1.57489	inf	7.30824	#NAME?	5e-05	0.00060523	yes
GRMZM2G425136	5:68388590-68389136	0.0103866	0.558727	5.74935	4.80204	0.437583	5e-05	0.00060523	yes
GRMZM2G425430	1:75155614-75179090	0.131069	1.68048	3.68047	3.58296	2.03657	5e-05	0.00060523	yes
GRMZM2G427836	3:44799642-44800180	0.557398	2.34638	2.07366	2.05414	1.73633	5e-05	0.00060523	yes
GRMZM2G428740	9:87122755-87123960	0	2.44763	inf	7.94112	#NAME?	5e-05	0.00060523	yes
GRMZM2G429982	3:181331051-181332269	1.29116	9.97879	2.95019	2.94051	4.2146	5e-05	0.00060523	yes
GRMZM2G430983	6:79226255-79231827	0.00425037	0.531948	6.96755	5.24908	0.276259	5e-05	0.00060523	yes
GRMZM2G431039	7:155109171-155111913	0.31397	2.14134	2.76982	2.7313	2.12693	5e-05	0.00060523	yes
GRMZM2G432560	1:290337500-290359098	0.0375066	0.62188	4.05142	3.73345	0.322359	5e-05	0.00060523	yes
GRMZM2G432615	6:129684689-129686027	0	1.00797	inf	6.66955	#NAME?	5e-05	0.00123802	yes
GRMZM2G436295	3:181619314-181620140	0.166365	1.04049	2.64484	2.57443	1.71531	5e-05	0.00060523	yes
GRMZM2G436448	10:96702330-96704829	0.410495	1.74216	2.08544	2.05897	2.37325	5e-05	0.00060523	yes
GRMZM2G437627	2:56324679-56327083	0.0485256	1.59275	5.03663	4.77534	1.40295	5e-05	0.00060523	yes
GRMZM2G443514	10:113178512-113179459	0.117371	0.771481	2.71656	2.61717	1.49647	0.00445	0.0261749	yes
GRMZM2G443833	10:143869095-143869400	5.45316	30.2029	2.46952	2.46736	2.22054	5e-05	0.00060523	yes
GRMZM2G443927	7:130142081-130145188	0.181759	1.07115	2.55905	2.4952	2.05752	5e-05	0.00060523	yes
GRMZM2G446426	4:191720337-191722587	0.0389656	0.959681	4.62228	4.30767	2.17409	0.0001	0.00113386	yes
GRMZM2G447806	9:10600311-10601406	0	1.22267	inf	6.94564	#NAME?	5e-05	0.00060523	yes
GRMZM2G448957	1:150435219-150440389	0.0963939	0.685357	2.82984	2.70834	2.0786	5e-05	0.00060523	yes
GRMZM2G449056	9:22056386-22057807	0.323747	7.99659	4.62645	4.58436	2.62423	5e-05	0.00060523	yes
GRMZM2G450935	4:26718183-26743704	0.425183	1.80362	2.08474	2.05918	1.28504	5e-05	0.00060523	yes
GRMZM2G452475	5:217797787-217801725	0	0.427037	inf	5.44968	#NAME?	5e-05	0.00060523	yes
GRMZM2G452609	2:224588498-224588816	0	1.14104	inf	6.84679	#NAME?	5e-05	0.00060523	yes
GRMZM2G453855	4:28011971-28039866	0.0196009	0.787111	5.32757	4.75107	0.520155	5e-05	0.00060523	yes
GRMZM2G456241	9:149570696-149575220	0.310132	1.76136	2.50574	2.46812	2.42629	5e-05	0.00060523	yes
GRMZM2G456997	7:3252462-3253275	1.31822	17.7707	3.75283	3.74275	3.85926	5e-05	0.00060523	yes
GRMZM2G457705	4:37967457-37968860	0	0.617411	inf	5.97134	#NAME?	5e-05	0.00060523	yes
GRMZM2G457937	3:13133664-13136210	0	6.72971	inf	9.39654	#NAME?	5e-05	0.00060523	yes
GRMZM2G458401	4:190786911-190793047	0.0191932	0.807722	5.39519	4.80791	2.69519	5e-05	0.00060523	yes
GRMZM2G458878	10:60652523-60653763	0.104412	0.7461	2.83709	2.72434	1.69275	5e-05	0.00060523	yes
GRMZM2G461592	7:87541695-87543420	0.018121	1.94335	6.74474	6.11816	1.1215	5e-05	0.00060523	yes
GRMZM2G465226	7:3487008-3488071	0.284643	4.39521	3.94871	3.90217	3.33172	5e-05	0.00060523	yes
GRMZM2G465283	5:187537365-187540019	0.00560539	0.476236	6.40872	4.96154	0.332138	5e-05	0.00060523	yes
GRMZM2G465678	1:5245179-5245999	0.34074	1.88824	2.4703	2.43619	2.31975	5e-05	0.00060523	yes
GRMZM2G472087	9:110875570-110877812	0.278455	2.36196	3.08447	3.03966	2.50249	5e-05	0.00060523	yes
GRMZM2G473679	6:69553131-69553473	1.52245	6.52987	2.10066	2.09342	2.15756	0.0006	0.00996945	yes
GRMZM2G476076	5:175705614-175707357	0.101302	2.00547	4.3072	4.17856	2.91524	5e-05	0.00060523	yes
GRMZM2G476515	4:138517172-138520806	0	5.75136	inf	9.17027	#NAME?	5e-05	0.00060523	yes
GRMZM2G476515_X_1	4:138517172-138520806	0	45.4465	inf	12.1503	#NAME?	5e-05	0.00060523	yes
GRMZM2G477366	7:44862232-44865067	0	0.4345	inf	5.47411	#NAME?	5e-05	0.00123802	yes
GRMZM2G479245	9:147736550-147737374	0.376058	2.30072	2.61306	2.58145	2.18684	5e-05	0.00060523	yes
GRMZM2G484436	2:47632759-47634609	0.589822	3.35049	2.50602	2.48607	1.69433	0.0035	0.0216516	yes
GRMZM2G484757	9:149549323-149549550	0	1.57946	inf	7.31239	#NAME?	5e-05	0.00060523	yes
GRMZM2G485087	1:48935123-48936314	0.152227	3.09262	4.34453	4.2574	2.70543	5e-05	0.00060523	yes
GRMZM2G485269	4:156577176-156577265	0	36.738	inf	11.8435	#NAME?	5e-05	0.00060523	yes
GRMZM2G485630_X_1	7:145794444-145796093	1.01366	5.91398	2.54455	2.53283	2.52843	5e-05	0.00060523	yes
GRMZM2G487026	1:22734114-22734252	0	9.90676	inf	9.95373	#NAME?	5e-05	0.00060523	yes
GRMZM2G488333	1:145777915-145778030	2.96014	81.246	4.77856	4.77387	11.8445	5e-05	0.00060523	yes
GRMZM2G489785	3:103699229-103699320	0	65.2512	inf	12.672	#NAME?	5e-05	0.00060523	yes
GRMZM2G490480	1:282280933-282281153	5.11933	50.0434	3.28915	3.28663	4.52605	5e-05	0.00060523	yes
GRMZM2G490920	3:21310451-21310846	0.0272055	2.4941	6.51848	6.07263	0.857307	5e-05	0.00060523	yes
GRMZM2G491944	2:31172155-31172425	0	1.9554	inf	7.61868	#NAME?	5e-05	0.00060523	yes
GRMZM2G492768	2:90000686-90011517	0	1.21385	inf	6.93528	#NAME?	5e-05	0.00060523	yes
GRMZM2G494294	9:79300781-79300888	0	33.5082	inf	11.7107	#NAME?	5e-05	0.00060523	yes
GRMZM2G494504	7:11585203-11585336	0	43.8766	inf	12.0996	#NAME?	5e-05	0.00060523	yes
GRMZM2G495342	9:23410222-23410414	0.165937	1.76327	3.40955	3.33328	1.60765	5e-05	0.00060523	yes
GRMZM2G497801	3:121751970-121752248	0	3.12524	inf	8.29243	#NAME?	5e-05	0.00060523	yes
GRMZM2G500099	2:32868650-32869013	0.0351493	0.734296	4.38479	4.0431	0.860626	5e-05	0.00060523	yes
GRMZM2G500108	2:32869348-32869927	0	1.08707	inf	6.77751	#NAME?	5e-05	0.00060523	yes
GRMZM2G500732	5:72185452-72186022	0	0.454376	inf	5.53722	#NAME?	5e-05	0.00060523	yes
GRMZM2G500737	9:116966325-116968124	0.00320712	0.811351	7.9829	5.95861	0.341587	5e-05	0.00060523	yes
GRMZM2G500739	9:116964356-116964693	0.0177771	2.51163	7.14246	6.50432	0.674994	5e-05	0.00060523	yes
GRMZM2G500814	4:155563943-155564040	0	35.1667	inf	11.7804	#NAME?	5e-05	0.00060523	yes
GRMZM2G501603	3:57276076-57276434	0.0222327	0.855421	5.26588	4.74681	0.651503	5e-05	0.00060523	yes
GRMZM2G503353	4:226804359-226804476	0	40.2902	inf	11.9766	#NAME?	5e-05	0.00123802	yes
GRMZM2G504614	9:7482136-7482499	0.035932	1.01383	4.8184	4.47833	0.933536	5e-05	0.00060523	yes
GRMZM2G507885	6:78985498-78985597	0	50.5441	inf	12.3036	#NAME?	5e-05	0.00060523	yes
GRMZM2G508838	3:117922592-117936923	0	3.60593	inf	8.49822	#NAME?	5e-05	0.00060523	yes
GRMZM2G512313	2:85069920-85080102	0.155714	0.750278	2.26853	2.19783	1.53323	5e-05	0.00060523	yes
GRMZM2G512338	5:217047636-217047871	0	1.55483	inf	7.28986	#NAME?	5e-05	0.00060523	yes
GRMZM2G512889	1:132679282-132679738	0.706731	4.07999	2.52933	2.51259	2.11992	5e-05	0.00060523	yes
GRMZM2G514005	6:52585232-52586100	24.4962	126.14	2.36439	2.36392	2.85334	5e-05	0.00060523	yes
GRMZM2G517515	6:66327382-66327896	0.0293058	1.64719	5.81268	5.39785	1.2926	5e-05	0.00060523	yes
GRMZM2G518751	9:101958034-101964781	0	1.1139	inf	6.81237	#NAME?	5e-05	0.00060523	yes
GRMZM2G519381	1:55271664-55271774	21.5659	293.775	3.76789	3.76727	6.44575	5e-05	0.00060523	yes
GRMZM2G520325	1:261367288-261367521	1.09287	23.9078	4.45129	4.43875	4.54228	5e-05	0.00060523	yes
GRMZM2G521186	7:59885218-59885340	0	11.1492	inf	10.124	#NAME?	5e-05	0.00060523	yes
GRMZM2G521213_O_1	2:203094350-203095336	0	1.26401	inf	6.99323	#NAME?	5e-05	0.00060523	yes
GRMZM2G523120	5:100784621-100784720	1.73227	54.1973	4.96749	4.95945	4.40221	5e-05	0.00060523	yes
GRMZM2G523549	10:63639092-63640862	0	1.46301	inf	7.20262	#NAME?	5e-05	0.00060523	yes
GRMZM2G525281	8:105518814-105518905	1.1426	41.3728	5.17829	5.16607	8.02915	5e-05	0.00060523	yes
GRMZM2G525283	8:105527554-105527988	0.0402264	1.23123	4.93581	4.62718	1.22323	5e-05	0.00060523	yes
GRMZM2G527064	2:78955477-78955556	0	104.465	inf	13.3509	#NAME?	5e-05	0.00060523	yes
GRMZM2G528190	2:179816118-179834678	0	1.30894	inf	7.04324	#NAME?	5e-05	0.00060523	yes
GRMZM2G528850	9:19815853-19816193	0.0612018	0.632008	3.3683	3.17261	1.00809	5e-05	0.00060523	yes
GRMZM2G529020	6:134875647-134875758	0	21.2338	inf	11.0528	#NAME?	5e-05	0.00060523	yes
GRMZM2G531903_X_1	6:74968251-74969149	0	4.81647	inf	8.91482	#NAME?	5e-05	0.00123802	yes
GRMZM2G532084	9:17513609-17513829	0	1.62906	inf	7.35672	#NAME?	5e-05	0.00060523	yes
GRMZM2G533716	4:52591124-52591482	0	0.715923	inf	6.18174	#NAME?	5e-05	0.00060523	yes
GRMZM2G534292	2:1445143-1445270	0.298589	7.59581	4.66897	4.62334	2.69479	5e-05	0.00060523	yes
GRMZM2G535212	1:110503465-110504892	0.172083	3.13803	4.18869	4.11178	3.19702	5e-05	0.00060523	yes
GRMZM2G536584	10:88683462-88691892	0.210637	1.06507	2.33812	2.28468	2.21947	5e-05	0.00060523	yes
GRMZM2G538845	6:100046152-100046512	0.0624938	0.52527	3.07127	2.88434	0.98958	0.0002	0.00208081	yes
GRMZM2G540058	6:141148504-141148610	0	11.1679	inf	10.1264	#NAME?	5e-05	0.00060523	yes
GRMZM2G540655	1:126667155-126667797	1.23873	5.0792	2.03574	2.02698	2.21319	5e-05	0.00060523	yes
GRMZM2G540888	9:52037817-52038042	1.61488	16.993	3.39544	3.38738	3.25654	5e-05	0.00060523	yes
GRMZM2G542168	4:170677735-170678040	0.0890707	1.02958	3.53096	3.3914	1.31537	5e-05	0.00060523	yes
GRMZM2G542194	5:154685393-154685698	0.999921	4.82445	2.27048	2.25911	1.8504	5e-05	0.00060523	yes
GRMZM2G542402	7:88049642-88049766	0.447807	9.0816	4.342	4.31172	3.60164	5e-05	0.00060523	yes
GRMZM2G542877	5:68572615-68572728	1.09601	17.3188	3.98201	3.96974	6.85565	5e-05	0.00060523	yes
GRMZM2G544521	1:282105929-282106148	3.64013	46.5303	3.67611	3.67246	3.68233	5e-05	0.00060523	yes
GRMZM2G544705	1:215388840-215388995	10.7454	816.867	6.24831	6.24699	9.58377	5e-05	0.00060523	yes
GRMZM2G544775	9:6708251-6709039	0	1.38287	inf	7.12192	#NAME?	5e-05	0.00060523	yes
GRMZM2G545766_X_1	4:42341276-42341459	0	11.6877	inf	10.192	#NAME?	5e-05	0.00060523	yes
GRMZM2G545782	10:110763650-110764131	0	0.571492	inf	5.86169	#NAME?	5e-05	0.00060523	yes
GRMZM2G546227	1:282140297-282140517	37.63	418.455	3.47512	3.47477	4.31354	5e-05	0.00060523	yes
GRMZM2G547483	2:176789006-176789901	0.578469	2.7668	2.25791	2.23838	2.54437	5e-05	0.00060523	yes
GRMZM2G547645	4:219639142-219640763	0.0346987	0.978287	4.8173	4.46663	2.82165	5e-05	0.00060523	yes
GRMZM2G549354	10:92575300-92575620	0	0.92742	inf	6.55062	#NAME?	5e-05	0.00060523	yes
GRMZM2G552162_X_1	7:168623719-168624005	0	7.89173	inf	9.62602	#NAME?	5e-05	0.00123802	yes
GRMZM2G552982	1:238824820-238825649	1.43265	5.80668	2.01903	2.01147	2.53643	5e-05	0.00123802	yes
GRMZM2G553970	6:156529274-156529571	0	10.7641	inf	10.0734	#NAME?	5e-05	0.00060523	yes
GRMZM2G556472	5:101341722-101341870	0	18.8335	inf	10.8799	#NAME?	5e-05	0.00060523	yes
GRMZM2G559098	1:296537065-296537254	0	2.94988	inf	8.20939	#NAME?	5e-05	0.00060523	yes
GRMZM2G559161	5:26607303-26607390	0	93.4088	inf	13.1895	#NAME?	5e-05	0.00060523	yes
GRMZM2G560811	5:184749786-184750463	0.133391	6.81342	5.67464	5.57247	3.63358	5e-05	0.00060523	yes
GRMZM2G561369	4:2057545-2057888	0.0982627	4.39569	5.4833	5.34676	1.93077	5e-05	0.00060523	yes
GRMZM2G563433	2:124572081-124572390	0	0.891689	inf	6.49456	#NAME?	5e-05	0.00060523	yes
GRMZM2G565856	10:146844787-146850597	0.0541653	0.425828	2.97483	2.76389	1.8873	5e-05	0.00060523	yes
GRMZM2G569575	1:253465093-253486946	0.0068397	1.88633	8.10743	6.8152	0.477421	5e-05	0.00060523	yes
GRMZM2G569627	1:246983707-246985064	0.00610596	0.761172	6.96186	5.58139	0.414833	5e-05	0.00060523	yes
GRMZM2G569688	5:82082889-82083906	0	1.88283	inf	7.5644	#NAME?	5e-05	0.00060523	yes
GRMZM2G571415	3:92895529-92896421	0.00854466	0.960737	6.81297	5.71	0.46377	5e-05	0.00060523	yes
GRMZM2G572949	4:180930038-180931104	0	50.1388	inf	12.292	#NAME?	5e-05	0.00060523	yes
GRMZM2G572949_X_1	4:180930038-180931104	0	17.7147	inf	10.7915	#NAME?	5e-05	0.00060523	yes
GRMZM2G573715	9:47168547-47168701	67.8023	302.667	2.15832	2.15816	2.95734	5e-05	0.00123802	yes
GRMZM2G575328	2:7949651-7949877	6.77064	797.528	6.8801	6.87799	9.41821	5e-05	0.00060523	yes
GRMZM2G577591	3:214820704-214820836	0	12.0352	inf	10.2342	#NAME?	5e-05	0.00060523	yes
GRMZM2G578653_X_1	5:144891685-144892170	0	12.7156	inf	10.3135	#NAME?	5e-05	0.00060523	yes
GRMZM2G578656	5:144890904-144891335	0	6.83089	inf	9.41804	#NAME?	5e-05	0.00060523	yes
GRMZM2G578962	2:114886088-114886280	0.111106	4.85286	5.44883	5.32746	1.76756	5e-05	0.00060523	yes
GRMZM2G579335	8:161880106-161882368	13.3534	636.93	5.57585	5.5748	7.5718	5e-05	0.00060523	yes
GRMZM2G579382	4:191006001-191007071	0.158609	1.71375	3.43361	3.3538	2.61731	5e-05	0.00060523	yes
GRMZM2G580648	3:195324780-195326753	0.0323039	0.666524	4.36688	3.99928	0.839256	5e-05	0.00060523	yes
GRMZM2G583870	1:213606632-213606833	0	2.30874	inf	7.8572	#NAME?	5e-05	0.00060523	yes
GRMZM2G584110	2:7852150-7852408	50.7436	6289.74	6.95363	6.95335	9.78366	5e-05	0.00060523	yes
GRMZM2G590175	10:42227950-42235889	1.48836	8.96235	2.59016	2.5821	2.66952	5e-05	0.00060523	yes
GRMZM2G590958	8:161283057-161283942	2.0144	63.0687	4.9685	4.96159	6.4557	5e-05	0.00060523	yes
GRMZM2G591452	9:148491783-148492225	0.0208053	0.742571	5.1575	4.61058	0.71537	5e-05	0.00060523	yes
GRMZM2G591691	1:156761686-156761821	0.420363	14.5252	5.11078	5.07785	4.38266	5e-05	0.00060523	yes
GRMZM2G700785	8:167381694-167382096	40.3852	287.338	2.83085	2.83054	4.54426	5e-05	0.00060523	yes
GRMZM2G700791	8:167414898-167415475	3.9868	18.746	2.23328	2.23043	2.43073	5e-05	0.00060523	yes
GRMZM2G701343	5:10913296-10914069	0.148759	1.03737	2.80189	2.72186	1.73769	5e-05	0.00060523	yes
GRMZM2G701811	5:129939397-129940113	0.00406226	0.665183	7.35532	5.58538	0.343695	5e-05	0.00060523	yes
GRMZM2G702478	4:75575158-75576004	0	6.64674	inf	9.37867	#NAME?	5e-05	0.00060523	yes
GRMZM2G703209	2:155296225-155296672	0.0136447	0.882067	6.01448	5.23756	0.433895	5e-05	0.00060523	yes
GRMZM2G703575	1:55817529-55818215	0.171234	3.07934	4.16858	4.09137	2.95776	5e-05	0.00060523	yes
GRMZM2G703602	1:64437616-64438326	0	0.857094	inf	6.43812	#NAME?	5e-05	0.00060523	yes
GRMZM2G703625	1:67366378-67366744	1.17731	13.2338	3.49065	3.47955	3.10287	5e-05	0.00060523	yes
GRMZM2G703755	1:141758957-141759787	0.328268	2.39749	2.86858	2.83129	2.51939	5e-05	0.00060523	yes
GRMZM5G800159	5:144889691-144890354	0.0144662	1.12034	6.27511	5.52982	0.915748	5e-05	0.00060523	yes
GRMZM5G803153_O_1	7:87543490-87544139	0	1.29708	inf	7.0302	#NAME?	5e-05	0.00060523	yes
GRMZM5G808576	7:149982422-149984776	12.4203	59.2702	2.25461	2.25369	1.47692	5e-05	0.00060523	yes
GRMZM5G809663	1:106425068-106426667	0	1.49551	inf	7.23411	#NAME?	5e-05	0.00060523	yes
GRMZM5G812246	6:149683489-149684444	0	2.70676	inf	8.08574	#NAME?	5e-05	0.00060523	yes
GRMZM5G815877	1:41139582-41140089	0.0170558	0.692683	5.34386	4.69886	0.713974	5e-05	0.00060523	yes
GRMZM5G817776	1:239266391-239269831	0	0.661201	inf	6.06867	#NAME?	5e-05	0.00060523	yes
GRMZM5G825504	5:30513502-30513802	0.0660019	1.39876	4.4055	4.21225	1.24795	5e-05	0.00060523	yes
GRMZM5G829685	6:88457125-88457557	0.0197674	1.10685	5.80719	5.22956	0.545886	5e-05	0.00060523	yes
GRMZM5G830269	6:11201144-11205441	1.07267	5.36493	2.32235	2.31165	3.09615	5e-05	0.00060523	yes
GRMZM5G834747	2:233768125-233771198	0	0.685725	inf	6.12045	#NAME?	5e-05	0.00060523	yes
GRMZM5G835721	5:37724546-37725656	0.244777	1.09293	2.15866	2.11403	1.67116	5e-05	0.00060523	yes
GRMZM5G837563	4:1299465-1300872	6.95795	38.7486	2.47741	2.47571	3.97226	5e-05	0.00060523	yes
GRMZM5G837932	9:124845035-124845443	0.109619	1.18812	3.43811	3.32425	1.35332	5e-05	0.00060523	yes
GRMZM5G840265	5:47148460-47149102	0.2057	1.34403	2.70795	2.65016	1.84647	5e-05	0.00060523	yes
GRMZM5G842306	1:27185668-27189769	0.0741603	0.817296	3.46214	3.29719	1.64806	0.00065	0.00557143	yes
GRMZM5G845062	5:9617867-9618687	0.103702	0.658615	2.66699	2.55592	1.6211	5e-05	0.00060523	yes
GRMZM5G851493	2:48722996-48723444	0.0134896	3.64433	8.07766	7.28144	0.770293	5e-05	0.00060523	yes
GRMZM5G852116	1:295101659-295102164	1.01689	12.6977	3.64234	3.62935	3.79703	5e-05	0.00060523	yes
GRMZM5G853128	9:2256271-2256598	0.079136	0.996392	3.65431	3.49704	1.27652	5e-05	0.00060523	yes
GRMZM5G859350	9:22056386-22057807	0.456643	5.28661	3.5332	3.50468	3.18935	5e-05	0.00060523	yes
GRMZM5G863076	2:157667469-157669682	0.286501	2.21686	2.95191	2.9089	2.24893	5e-05	0.00060523	yes
GRMZM5G864536	2:225556906-225561645	0.00946597	0.795186	6.3924	5.3703	0.82401	5e-05	0.00060523	yes
GRMZM5G865804	1:159957695-159959851	0.369558	3.86028	3.38483	3.35005	3.23969	5e-05	0.00060523	yes
GRMZM5G865949	9:73702341-73702563	0	2.99741	inf	8.23238	#NAME?	5e-05	0.00060523	yes
GRMZM5G866269	3:151490190-151491123	0.509713	3.18394	2.64306	2.61955	2.74081	5e-05	0.00060523	yes
GRMZM5G867020	2:134855595-134856153	0.0108097	0.661108	5.93449	5.01122	0.560649	5e-05	0.00060523	yes
GRMZM5G870829	1:285387066-285387692	0.162652	1.01638	2.64358	2.57163	1.6514	0.00175	0.0124229	yes
GRMZM5G870900	10:69072885-69073812	0	0.88014	inf	6.47596	#NAME?	5e-05	0.00060523	yes
GRMZM5G871182	5:43285275-43285548	0.353083	2.52849	2.8402	2.8056	2.34876	0.00275	0.0178319	yes
GRMZM5G871264	10:136917128-136919678	3.82217	34.1629	3.15997	3.15662	4.78805	5e-05	0.00060523	yes
GRMZM5G877552	4:189777082-189777654	0	3.73898	inf	8.55035	#NAME?	5e-05	0.00060523	yes
GRMZM5G881062	10:13376096-13376960	0.00386271	0.485018	6.97228	5.1582	0.335573	5e-05	0.00060523	yes
GRMZM5G883051	3:58005276-58005663	0.0117205	0.710074	5.92087	5.05102	0.422774	5e-05	0.00060523	yes
GRMZM5G888387	10:98300680-98302314	0.00612707	0.824753	7.07262	5.69379	0.390159	5e-05	0.00060523	yes
GRMZM5G891152	7:169197968-169198176	0	4.67025	inf	8.87044	#NAME?	5e-05	0.00060523	yes
GRMZM5G892271	10:39014524-39015381	0.0649252	1.47533	4.50612	4.30919	2.37964	5e-05	0.00060523	yes
GRMZM5G894432	1:219389481-219392032	0.0694972	1.24315	4.1609	3.97851	1.77283	5e-05	0.00060523	yes
GRMZM5G894673	7:170185435-170186741	0.00755397	0.960104	6.98981	5.78827	0.38468	5e-05	0.00060523	yes
GRMZM5G897368	2:101874987-101877130	0	0.73713	inf	6.22329	#NAME?	5e-05	0.00123802	yes
siRNA_Z27kG1_19135	5:2797325-2803948	1.61626	12.436	2.9438	2.93605	2.76083	5e-05	0.00060523	yes
XLOC_000025	1:314890-314954	0	484.019	inf	15.5628	#NAME?	5e-05	0.00060523	yes
XLOC_000920	1:25730107-25732995	0.00280301	3.12408	10.1222	7.93542	0.60163	5e-05	0.00060523	yes
XLOC_001667	1:51163281-51163558	0	2.29821	inf	7.85063	#NAME?	5e-05	0.00060523	yes
XLOC_001779	1:55165668-55165907	0	3.97723	inf	8.63924	#NAME?	5e-05	0.00060523	yes
XLOC_003674	1:144486295-144486481	0.0868177	26.7575	8.26774	8.111	2.044	5e-05	0.00060523	yes
XLOC_003693	1:145329091-145329251	0	38.1471	inf	11.8977	#NAME?	5e-05	0.00060523	yes
XLOC_004325	1:175539220-175539328	0	53.3632	inf	12.3819	#NAME?	5e-05	0.00060523	yes
XLOC_004329	1:175554357-175554506	0	27.7643	inf	11.4395	#NAME?	5e-05	0.00060523	yes
XLOC_005460	1:213961709-213961927	0	6.76907	inf	9.40494	#NAME?	5e-05	0.00060523	yes
XLOC_005461	1:213963562-213963733	0.14023	6.83952	5.60803	5.51076	2.03226	5e-05	0.00060523	yes
XLOC_005501	1:215387533-215387656	0	81.5716	inf	12.994	#NAME?	5e-05	0.00060523	yes
XLOC_005785	1:225450588-225450686	0.961825	226.545	7.87981	7.86495	7.68171	5e-05	0.00060523	yes
XLOC_005786	1:225451769-225451892	0	135.115	inf	13.722	#NAME?	5e-05	0.00060523	yes
XLOC_005787	1:225453255-225453343	0	154.164	inf	13.9123	#NAME?	5e-05	0.00060523	yes
XLOC_005790	1:225463166-225463284	0	43.8645	inf	12.0992	#NAME?	5e-05	0.00060523	yes
XLOC_006109	1:235070569-235070944	0	1.03833	inf	6.71195	#NAME?	5e-05	0.00060523	yes
XLOC_006210	1:238475664-238475743	0	257.006	inf	14.6496	#NAME?	5e-05	0.00060523	yes
XLOC_006982	1:262352742-262353088	0.018332	2.41111	7.03919	6.41709	0.69556	5e-05	0.00060523	yes
XLOC_006986	1:262510923-262511037	17.7198	159.939	3.17409	3.17336	3.98392	5e-05	0.00060523	yes
XLOC_007144	1:267944418-267944657	0	2.86729	inf	8.16857	#NAME?	5e-05	0.00060523	yes
XLOC_007898	1:289575701-289575790	0	50.3337	inf	12.2976	#NAME?	5e-05	0.00060523	yes
XLOC_008157	1:296163518-296163594	0	2219.25	inf	17.7597	#NAME?	5e-05	0.00060523	yes
XLOC_009939	1:49910779-49911769	0	1.4269	inf	7.16682	#NAME?	5e-05	0.00060523	yes
XLOC_010082	1:55814832-55815051	0	19.3385	inf	10.918	#NAME?	5e-05	0.00060523	yes
XLOC_010083	1:55815721-55815820	0	116.831	inf	13.5123	#NAME?	5e-05	0.00060523	yes
XLOC_011133	1:95434766-95435024	0	11.0869	inf	10.1159	#NAME?	5e-05	0.00060523	yes
XLOC_011642	1:121298004-121298527	0.472723	3.49897	2.88786	2.86178	2.37489	5e-05	0.00060523	yes
XLOC_012235	1:157066406-157066503	0	188.274	inf	14.2006	#NAME?	5e-05	0.00060523	yes
XLOC_012295	1:159938341-159938506	3.85127	37.1739	3.27088	3.26753	3.97214	5e-05	0.00060523	yes
XLOC_012299	1:159948416-159949906	0.247465	2.6472	3.41917	3.36746	3.30166	5e-05	0.00060523	yes
XLOC_012639	1:173778480-173778695	0	4.23329	inf	8.72904	#NAME?	5e-05	0.00060523	yes
XLOC_014290	1:230256745-230256917	0.175763	10.2202	5.86165	5.78323	2.59765	5e-05	0.00060523	yes
XLOC_014589	1:237649516-237649800	0	2.93576	inf	8.2025	#NAME?	5e-05	0.00060523	yes
XLOC_014590	1:237653273-237653482	0	13.7184	inf	10.4229	#NAME?	5e-05	0.00060523	yes
XLOC_014591	1:237654926-237655148	0	6.91192	inf	9.43503	#NAME?	5e-05	0.00060523	yes
XLOC_014592	1:237655919-237656081	0	12.7032	inf	10.3121	#NAME?	5e-05	0.00060523	yes
XLOC_015573	1:270124174-270124387	0.130401	3.92239	4.91071	4.80778	1.86868	5e-05	0.00060523	yes
XLOC_016040	1:283582441-283582842	0	1.01547	inf	6.68014	#NAME?	5e-05	0.00060523	yes
XLOC_017346	10:23199497-23199595	38.4791	311.712	3.01807	3.01774	3.8903	5e-05	0.00060523	yes
XLOC_017347	10:23200649-23201107	0.352701	2.83413	3.00639	2.97113	2.12306	5e-05	0.00060523	yes
XLOC_017397	10:25136851-25137053	0	18.6595	inf	10.8665	#NAME?	5e-05	0.00060523	yes
XLOC_017809	10:52108817-52108893	0	235.073	inf	14.5209	#NAME?	5e-05	0.00060523	yes
XLOC_019101	10:107249081-107249336	0.0326095	1.69127	5.69667	5.31929	0.73197	5e-05	0.00060523	yes
XLOC_019586	10:124845444-124845847	0	2.20001	inf	7.78791	#NAME?	5e-05	0.00060523	yes
XLOC_020282	10:143949049-143949320	0.0586257	11.7628	7.64849	7.42249	1.86534	5e-05	0.00060523	yes
XLOC_020370	10:145853649-145853988	0	3.7914	inf	8.57039	#NAME?	5e-05	0.00060523	yes
XLOC_020477	10:148037481-148038454	0.134154	2.09225	3.9631	3.86625	2.85571	5e-05	0.00060523	yes
XLOC_020847	10:7162152-7162406	0.0269808	3.71324	7.1046	6.65364	0.751487	5e-05	0.00060523	yes
XLOC_021467	10:35178522-35179335	0	3.34958	inf	8.39214	#NAME?	5e-05	0.00060523	yes
XLOC_021468	10:35179505-35180049	0	2.40183	inf	7.91398	#NAME?	5e-05	0.00060523	yes
XLOC_021719	10:52375030-52375225	0	9.437	inf	9.88371	#NAME?	5e-05	0.00060523	yes
XLOC_022049	10:69608739-69608892	0.260583	7.94961	4.93107	4.87855	2.95806	5e-05	0.00060523	yes
XLOC_022599	10:90218304-90218392	0	141.917	inf	13.7929	#NAME?	5e-05	0.00060523	yes
XLOC_023323	10:117740117-117740300	0	13.4951	inf	10.3993	#NAME?	5e-05	0.00060523	yes
XLOC_023858	10:133696827-133697711	0.00321335	8.19202	11.3159	9.27784	0.448202	5e-05	0.00060523	yes
XLOC_023976	10:136920923-136921329	0	0.989798	inf	6.64356	#NAME?	5e-05	0.00060523	yes
XLOC_024213	10:142404378-142404664	0.0320262	1.29005	5.33204	4.95113	0.750013	5e-05	0.00060523	yes
XLOC_024526	10:145854429-145854589	0	9.70075	inf	9.92344	#NAME?	5e-05	0.00060523	yes
XLOC_025177	2:13891985-13892181	0	48.51	inf	12.2444	#NAME?	5e-05	0.00060523	yes
XLOC_025760	2:31202571-31203001	0	1.51461	inf	7.2523	#NAME?	5e-05	0.00060523	yes
XLOC_026041	2:40838445-40838725	0	1.61762	inf	7.34662	#NAME?	5e-05	0.00060523	yes
XLOC_026078	2:42236086-42236340	0.0481555	1.78529	5.21232	4.94816	0.970897	5e-05	0.00060523	yes
XLOC_026281	2:48722125-48722318	0	3.69079	inf	8.53169	#NAME?	5e-05	0.00060523	yes
XLOC_026612	2:61713840-61721488	1.20619	5.52479	2.19546	2.18616	1.88702	5e-05	0.00060523	yes
XLOC_026889	2:74477562-74477975	0.0158937	6.63349	8.70517	8.0032	0.896733	5e-05	0.00060523	yes
XLOC_027333	2:99184745-99184869	0.397089	41.5786	6.71024	6.6747	4.84367	5e-05	0.00060523	yes
XLOC_027840	2:125256264-125256555	0	7.03364	inf	9.46018	#NAME?	5e-05	0.00060523	yes
XLOC_029954	2:203093276-203094253	0	2.99955	inf	8.2334	#NAME?	5e-05	0.00060523	yes
XLOC_031389	2:237467142-237467319	0	4.6386	inf	8.86065	#NAME?	5e-05	0.00060523	yes
XLOC_032509	2:24390265-24390540	0	3.54165	inf	8.47235	#NAME?	5e-05	0.00060523	yes
XLOC_032551	2:25495222-25495774	0.0286024	2.86312	6.64531	6.21778	1.21882	5e-05	0.00060523	yes
XLOC_033086	2:42520541-42521201	0.0116001	2.75454	7.89153	6.99986	0.947194	5e-05	0.00060523	yes
XLOC_033757	2:70644765-70644919	0	16.4441	inf	10.6842	#NAME?	5e-05	0.00060523	yes
XLOC_034498	2:111416880-111417153	0	2.57431	inf	8.01364	#NAME?	5e-05	0.00060523	yes
XLOC_034499	2:111418364-111418505	0.499566	45.7179	6.51594	6.48766	5.33463	5e-05	0.00060523	yes
XLOC_035166	2:145886023-145886133	0	50.7818	inf	12.3104	#NAME?	5e-05	0.00060523	yes
XLOC_035431	2:158212101-158212519	0	10.4832	inf	10.0352	#NAME?	5e-05	0.00060523	yes
XLOC_035497	2:160807639-160807812	0	23.3604	inf	11.1905	#NAME?	5e-05	0.00060523	yes
XLOC_036069	2:182566276-182566588	0	3.33575	inf	8.38619	#NAME?	5e-05	0.00060523	yes
XLOC_036246	2:188464385-188464477	0	210.801	inf	14.3637	#NAME?	5e-05	0.00060523	yes
XLOC_036686	2:201891942-201892174	0	12.5127	inf	10.2903	#NAME?	5e-05	0.00060523	yes
XLOC_036939	2:208881362-208881702	0	5.41208	inf	9.0827	#NAME?	5e-05	0.00060523	yes
XLOC_037631	2:226395476-226395581	1.31252	71.7877	5.77333	5.76258	5.61911	5e-05	0.00060523	yes
XLOC_038003	2:233932326-233932488	0	23.8146	inf	11.2182	#NAME?	5e-05	0.00060523	yes
XLOC_038180	3:645753-645999	0	6.51694	inf	9.35026	#NAME?	5e-05	0.00060523	yes
XLOC_038181	3:646683-647052	0	2.84332	inf	8.1565	#NAME?	5e-05	0.00060523	yes
XLOC_038422	3:6665038-6665244	0	2.26062	inf	7.82694	#NAME?	5e-05	0.00060523	yes
XLOC_038652	3:12935068-12935201	0	2797.67	inf	18.0939	#NAME?	5e-05	0.00060523	yes
XLOC_039046	3:25138920-25139115	21.1067	256.588	3.60368	3.60305	3.71721	5e-05	0.00060523	yes
XLOC_039112	3:28408610-28408782	0	9.23013	inf	9.85177	#NAME?	5e-05	0.00060523	yes
XLOC_039113	3:28409785-28410123	0	0.682106	inf	6.11292	#NAME?	5e-05	0.00060523	yes
XLOC_039655	3:52953636-52953714	0	475.192	inf	15.5363	#NAME?	5e-05	0.00060523	yes
XLOC_039771	3:58088823-58089685	0	6.80416	inf	9.41239	#NAME?	5e-05	0.00060523	yes
XLOC_040274	3:90158713-90159243	0.456319	31.1371	6.09245	6.06164	4.96753	5e-05	0.00060523	yes
XLOC_040812	3:122996723-122997042	0.96332	4.9745	2.36846	2.35646	1.68373	5e-05	0.00060523	yes
XLOC_042817	3:195897657-195897780	0	33.3466	inf	11.7038	#NAME?	5e-05	0.00060523	yes
XLOC_042866	3:197389669-197390366	0	3.90407	inf	8.61253	#NAME?	5e-05	0.00060523	yes
XLOC_043499	3:217287132-217287257	0	358.817	inf	15.131	#NAME?	5e-05	0.00060523	yes
XLOC_043975	3:230707388-230707671	0.0718299	2.35044	5.0322	4.85028	1.45277	5e-05	0.00060523	yes
XLOC_044003	3:231527571-231527792	0	1.41774	inf	7.15759	#NAME?	5e-05	0.00060523	yes
XLOC_044318	3:7211071-7211232	3.42181	19.408	2.50382	2.50035	5.72826	0.0016	0.0115865	yes
XLOC_044753	3:21853310-21853531	0	3.74805	inf	8.55384	#NAME?	5e-05	0.00060523	yes
XLOC_044937	3:28392352-28392461	2.26643	186.759	6.36461	6.35834	8.8022	5e-05	0.00060523	yes
XLOC_045293	3:43930774-43931136	0	1.60634	inf	7.33659	#NAME?	5e-05	0.00060523	yes
XLOC_046683	3:123025619-123026087	0.468827	1.95835	2.06251	2.03941	1.54455	5e-05	0.00060523	yes
XLOC_047686	3:162147041-162147165	0	31.1125	inf	11.6037	#NAME?	5e-05	0.00060523	yes
XLOC_048272	3:183153742-183153888	0	28.5149	inf	11.478	#NAME?	5e-05	0.00060523	yes
XLOC_049438	3:216611465-216611811	0.721371	3.04911	2.07957	2.06444	1.79924	5e-05	0.00060523	yes
XLOC_050883	4:25241681-25241935	0.650248	2.68662	2.04673	2.03007	1.54555	0.0016	0.0115865	yes
XLOC_050965	4:28358281-28358571	0	7.51715	inf	9.55596	#NAME?	5e-05	0.00060523	yes
XLOC_051129	4:33002165-33002275	0.839971	31.3983	5.2242	5.20759	7.20696	5e-05	0.00060523	yes
XLOC_051408	4:44143755-44144036	0	4.37347	inf	8.77593	#NAME?	5e-05	0.00060523	yes
XLOC_051992	4:72077729-72077896	0	19.3717	inf	10.9205	#NAME?	5e-05	0.00060523	yes
XLOC_052757	4:117185694-117186988	0.268548	1.3916	2.37349	2.33108	2.23533	5e-05	0.00060523	yes
XLOC_052864	4:123810829-123811075	0	15.2584	inf	10.5763	#NAME?	5e-05	0.00060523	yes
XLOC_052925	4:126386424-126386603	0	8.77581	inf	9.77903	#NAME?	5e-05	0.00060523	yes
XLOC_053485	4:151338434-151338817	0	1.08636	inf	6.77658	#NAME?	5e-05	0.00060523	yes
XLOC_054167	4:171279086-171279194	0	457.025	inf	15.48	#NAME?	5e-05	0.00060523	yes
XLOC_054857	4:191699489-191699904	0	2.19611	inf	7.78536	#NAME?	5e-05	0.00060523	yes
XLOC_054918	4:193051841-193051952	15.612	252.423	4.01511	4.01425	5.99063	5e-05	0.00060523	yes
XLOC_055218	4:202999408-202999539	0	22.8283	inf	11.1572	#NAME?	5e-05	0.00060523	yes
XLOC_056914	4:12071087-12071725	0	5.507	inf	9.10774	#NAME?	5e-05	0.00060523	yes
XLOC_057706	4:39677148-39679139	0.5979	5.03221	3.07322	3.05215	2.66919	5e-05	0.00060523	yes
XLOC_059444	4:132517290-132517491	3.70606	21.8525	2.55984	2.55661	2.76104	5e-05	0.00060523	yes
XLOC_059934	4:153627058-153627329	0	4.90336	inf	8.94057	#NAME?	5e-05	0.00060523	yes
XLOC_059935	4:153628332-153628594	0	2.73132	inf	8.09873	#NAME?	5e-05	0.00060523	yes
XLOC_059937	4:153642775-153642951	0	13.431	inf	10.3924	#NAME?	5e-05	0.00060523	yes
XLOC_060458	4:169235583-169235716	0	20.428	inf	10.997	#NAME?	5e-05	0.00060523	yes
XLOC_060500	4:170827859-170829345	0.547761	8.19888	3.90381	3.87947	3.96751	5e-05	0.00060523	yes
XLOC_062180	4:226799496-226799642	8.9435	57.1109	2.67485	2.6735	3.39936	5e-05	0.00060523	yes
XLOC_063112	5:4631490-4631609	0	97.815	inf	13.256	#NAME?	5e-05	0.00060523	yes
XLOC_063549	5:14659966-14660628	0.00744113	1.3422	7.49486	6.27667	0.587082	5e-05	0.00060523	yes
XLOC_063550	5:14661191-14661674	0	0.697911	inf	6.1455	#NAME?	5e-05	0.00060523	yes
XLOC_064798	5:62527083-62527282	0	7.77148	inf	9.6039	#NAME?	5e-05	0.00060523	yes
XLOC_065059	5:72831219-72831569	0.0118269	1.46196	6.94969	6.07549	0.450938	5e-05	0.00060523	yes
XLOC_065288	5:82063048-82063258	0	4.37503	inf	8.77644	#NAME?	5e-05	0.00060523	yes
XLOC_065289	5:82064270-82064708	0	1.23086	inf	6.9552	#NAME?	5e-05	0.00060523	yes
XLOC_065292	5:82084218-82084655	0.0563978	7.33342	7.0227	6.78917	1.35678	5e-05	0.00060523	yes
XLOC_065293	5:82105527-82105782	0	6.45215	inf	9.33587	#NAME?	5e-05	0.00060523	yes
XLOC_065675	5:100061972-100062083	0	103.944	inf	13.3437	#NAME?	5e-05	0.00060523	yes
XLOC_066083	5:126706395-126706659	1.67242	9.93656	2.57081	2.56366	2.22114	5e-05	0.00060523	yes
XLOC_066274	5:136470188-136470517	0	5.28886	inf	9.04954	#NAME?	5e-05	0.00060523	yes
XLOC_066470	5:144923187-144923414	0	12.677	inf	10.3091	#NAME?	5e-05	0.00060523	yes
XLOC_066651	5:152191606-152192040	0.261118	1.74319	2.73895	2.69299	2.11905	0.0001	0.00113386	yes
XLOC_066729	5:154697965-154698279	0	4.07835	inf	8.67537	#NAME?	5e-05	0.00060523	yes
XLOC_066999	5:165787169-165787420	13.5735	4217.36	8.27941	8.27834	9.89178	5e-05	0.00060523	yes
XLOC_067056	5:167616375-167616538	0	9.65297	inf	9.91632	#NAME?	5e-05	0.00060523	yes
XLOC_067356	5:177563126-177563289	0	8.34216	inf	9.70601	#NAME?	5e-05	0.00060523	yes
XLOC_067705	5:188811316-188811537	3.3001	238.681	6.17643	6.17213	5.31557	5e-05	0.00060523	yes
XLOC_068310	5:206088258-206088436	0.115318	12.7506	6.7888	6.66996	2.10369	5e-05	0.00060523	yes
XLOC_068861	5:77803-78056	0	2.41257	inf	7.92039	#NAME?	5e-05	0.00060523	yes
XLOC_069791	5:23006822-23007831	0	4.3753	inf	8.77653	#NAME?	5e-05	0.00060523	yes
XLOC_070235	5:37719196-37720152	0.392737	1.87187	2.25284	2.22426	2.29268	5e-05	0.00060523	yes
XLOC_070359	5:43283056-43283265	0	3.11629	inf	8.28831	#NAME?	5e-05	0.00060523	yes
XLOC_070360	5:43284897-43285219	0.0778478	0.885659	3.50802	3.34987	1.25298	5e-05	0.00060523	yes
XLOC_070361	5:43289639-43289916	0.414329	4.7405	3.51619	3.48482	3.40458	0.00085	0.00695162	yes
XLOC_070875	5:64558691-64559230	0	1.23961	inf	6.96533	#NAME?	5e-05	0.00060523	yes
XLOC_070960	5:67516344-67516459	1.65176	105.533	5.99755	5.98898	7.11677	5e-05	0.00060523	yes
XLOC_070961	5:67517757-67517921	0	28.4169	inf	11.473	#NAME?	5e-05	0.00060523	yes
XLOC_070962	5:67518572-67518655	0	105.267	inf	13.3619	#NAME?	5e-05	0.00060523	yes
XLOC_070963	5:67520266-67520361	0	116.357	inf	13.5064	#NAME?	5e-05	0.00060523	yes
XLOC_070965	5:67525308-67525531	0.0443993	20.5417	8.85381	8.56145	1.35101	5e-05	0.00060523	yes
XLOC_070966	5:67528030-67528112	0	278.153	inf	14.7636	#NAME?	5e-05	0.00060523	yes
XLOC_072142	5:130855849-130855944	0	78.8654	inf	12.9454	#NAME?	5e-05	0.00060523	yes
XLOC_072688	5:154091180-154091387	0	3.36479	inf	8.39865	#NAME?	5e-05	0.00060523	yes
XLOC_073220	5:174269101-174269514	0	2.71581	inf	8.09054	#NAME?	5e-05	0.00060523	yes
XLOC_073307	5:177428479-177428552	0	316.168	inf	14.9484	#NAME?	5e-05	0.00060523	yes
XLOC_073811	5:191941111-191941230	0	31.6188	inf	11.627	#NAME?	5e-05	0.00060523	yes
XLOC_074067	5:199691098-199691305	0	24.9352	inf	11.2845	#NAME?	5e-05	0.00060523	yes
XLOC_074651	5:213320981-213321130	0	9.91656	inf	9.95515	#NAME?	5e-05	0.00060523	yes
XLOC_075346	6:21498277-21498433	4.77726	48.8072	3.35284	3.35012	4.58173	5e-05	0.00060523	yes
XLOC_075719	6:39871949-39872038	0	54.965	inf	12.4246	#NAME?	5e-05	0.00060523	yes
XLOC_075778	6:43216904-43216990	1.37866	158.881	6.84854	6.8382	12.2291	5e-05	0.00060523	yes
XLOC_077137	6:100306791-100306982	0.106863	10.5529	6.62574	6.49804	2.00603	5e-05	0.00060523	yes
XLOC_077266	6:103965601-103966329	0.276145	1.34606	2.28524	2.2446	1.78222	5e-05	0.00060523	yes
XLOC_077408	6:108253529-108253742	0.105995	6.14506	5.85736	5.72964	1.97634	5e-05	0.00060523	yes
XLOC_077409	6:108254473-108254742	0	4.26845	inf	8.74094	#NAME?	5e-05	0.00060523	yes
XLOC_077410	6:108255609-108255852	0	3.93932	inf	8.62546	#NAME?	5e-05	0.00060523	yes
XLOC_078658	6:148337883-148337979	0	191.698	inf	14.2266	#NAME?	5e-05	0.00060523	yes
XLOC_078667	6:148434388-148434524	0.720603	66.4861	6.5277	6.50804	6.44158	5e-05	0.00060523	yes
XLOC_079885	6:11200087-11200221	13.0528	106.042	3.02221	3.02124	3.80208	5e-05	0.00060523	yes
XLOC_079929	6:13518462-13518992	1.35345	6.79903	2.32869	2.32019	2.48584	5e-05	0.00060523	yes
XLOC_080091	6:17650462-17650557	0	337.221	inf	15.0414	#NAME?	5e-05	0.00060523	yes
XLOC_080306	6:29812855-29813051	0.655812	5.92146	3.1746	3.1552	3.57332	0.00065	0.00558497	yes
XLOC_081445	6:87749086-87749308	0	2.19734	inf	7.78617	#NAME?	5e-05	0.00060523	yes
XLOC_081446	6:87750482-87750633	0.304085	16.6514	5.77503	5.72921	3.24466	5e-05	0.00060523	yes
XLOC_085411	7:40641001-40641206	3.79509	17.7841	2.22838	2.2254	2.09229	5e-05	0.00060523	yes
XLOC_085523	7:46693619-46693856	0	7.08047	inf	9.46974	#NAME?	5e-05	0.00060523	yes
XLOC_085985	7:81098920-81099628	0.637855	3.39997	2.41422	2.39602	2.37559	5e-05	0.00060523	yes
XLOC_086720	7:115715933-115716032	0	24.2896	inf	11.2467	#NAME?	5e-05	0.00060523	yes
XLOC_087097	7:129305741-129307485	2.45396	17.5411	2.83756	2.83251	4.19483	5e-05	0.00060523	yes
XLOC_087098	7:129308162-129308332	1.97925	13.4258	2.76199	2.75579	2.56555	0.00125	0.00950704	yes
XLOC_087455	7:141438247-141438342	3.11344	363.659	6.86794	6.86335	8.88702	5e-05	0.00060523	yes
XLOC_087626	7:146415062-146415326	0	4.79621	inf	8.90876	#NAME?	5e-05	0.00060523	yes
XLOC_089504	7:23305386-23305556	0.175716	5.05382	4.84605	4.76906	2.16122	5e-05	0.00060523	yes
XLOC_089629	7:29162461-29162765	0	3.33281	inf	8.38492	#NAME?	5e-05	0.00060523	yes
XLOC_089736	7:35293084-35293594	0.281773	1.65679	2.55578	2.51415	1.80626	0.00015	0.00161686	yes
XLOC_089783	7:38359121-38359578	0	0.907138	inf	6.51907	#NAME?	5e-05	0.00060523	yes
XLOC_090057	7:54904144-54904247	0	73.7199	inf	12.848	#NAME?	5e-05	0.00060523	yes
XLOC_090166	7:63548344-63548490	0	44.7556	inf	12.1282	#NAME?	5e-05	0.00060523	yes
XLOC_090551	7:88022721-88022941	0	6.78621	inf	9.40859	#NAME?	5e-05	0.00060523	yes
XLOC_091182	7:118139086-118139172	1.10396	136.299	6.94793	6.93504	9.52201	5e-05	0.00060523	yes
XLOC_091183	7:118139568-118142439	0	16.7002	inf	10.7065	#NAME?	5e-05	0.00060523	yes
XLOC_091249	7:120393728-120393850	1.66256	68.9676	5.37444	5.366	6.06493	5e-05	0.00060523	yes
XLOC_091703	7:135665339-135666689	0.190818	2.19067	3.5211	3.45398	2.92408	5e-05	0.00060523	yes
XLOC_091704	7:135668973-135669303	0.664602	7.99376	3.58831	3.56857	3.11696	5e-05	0.00060523	yes
XLOC_091833	7:140184070-140184527	0	2.43374	inf	7.93295	#NAME?	5e-05	0.00060523	yes
XLOC_093600	8:11807001-11807215	0.0514127	3.69704	6.1681	5.91559	1.03784	5e-05	0.00060523	yes
XLOC_093768	8:16874851-16875053	0	12.4654	inf	10.2849	#NAME?	5e-05	0.00060523	yes
XLOC_093958	8:22850923-22851150	0	16.2902	inf	10.6707	#NAME?	5e-05	0.00060523	yes
XLOC_094212	8:33330590-33330760	0	13.5221	inf	10.4022	#NAME?	5e-05	0.00060523	yes
XLOC_094884	8:72137598-72137766	0.155447	45.1108	8.1809	8.09128	3.2677	5e-05	0.00060523	yes
XLOC_095227	8:89524716-89524801	0	228.926	inf	14.4827	#NAME?	5e-05	0.00060523	yes
XLOC_095427	8:97776967-97777104	0.292643	48.2784	7.36609	7.31792	4.08046	5e-05	0.00060523	yes
XLOC_096197	8:124796489-124796703	0.0923955	9.54397	6.69062	6.54388	1.96975	5e-05	0.00060523	yes
XLOC_096333	8:129761969-129762818	0	29.2341	inf	11.5139	#NAME?	5e-05	0.00060523	yes
XLOC_096731	8:143159288-143159424	7.51572	58.8493	2.96904	2.96737	3.75242	5e-05	0.00060523	yes
XLOC_097236	8:157386216-157386296	0	203.583	inf	14.3134	#NAME?	5e-05	0.00060523	yes
XLOC_097692	8:166962529-166963079	0.0994358	1.64062	4.04433	3.91485	1.85973	0.00035	0.00332877	yes
XLOC_097730	8:167520799-167520917	0.421281	1929.76	12.1613	12.1275	8.71005	5e-05	0.00060523	yes
XLOC_097741	8:167615055-167615151	0	386.991	inf	15.24	#NAME?	5e-05	0.00060523	yes
XLOC_098196	8:3504276-3504528	0	93.4609	inf	13.1903	#NAME?	5e-05	0.00060523	yes
XLOC_098569	8:14598782-14599426	0.133825	1.52731	3.51258	3.41802	1.99408	5e-05	0.00060523	yes
XLOC_098576	8:14610574-14610726	0	3.76142	inf	8.55896	#NAME?	5e-05	0.00060523	yes
XLOC_099714	8:68487380-68487669	0	2.46732	inf	7.95264	#NAME?	5e-05	0.00060523	yes
XLOC_100101	8:87760129-87760402	0	0.807484	inf	6.35312	#NAME?	5e-05	0.00060523	yes
XLOC_101106	8:125925213-125925530	0	1.34242	inf	7.0794	#NAME?	5e-05	0.00060523	yes
XLOC_101230	8:130714350-130714641	0.0253518	20.9021	9.68734	9.20834	1.12043	5e-05	0.00060523	yes
XLOC_101231	8:130743297-130743698	0	7.8512	inf	9.61861	#NAME?	5e-05	0.00060523	yes
XLOC_101642	8:144508715-144508870	0	24.9255	inf	11.284	#NAME?	5e-05	0.00060523	yes
XLOC_102009	8:155839156-155839296	0.646363	24.3023	5.23261	5.21105	5.84111	5e-05	0.00060523	yes
XLOC_102492	8:165949427-165949506	0	178.037	inf	14.12	#NAME?	5e-05	0.00060523	yes
XLOC_102493	8:165951533-165951812	0	4.05364	inf	8.66663	#NAME?	5e-05	0.00060523	yes
XLOC_102531	8:166453061-166454498	0.202455	2.13685	3.39981	3.33699	3.1907	5e-05	0.00060523	yes
XLOC_104774	9:67111479-67111914	0	1.28048	inf	7.01176	#NAME?	5e-05	0.00060523	yes
XLOC_104775	9:67112504-67112747	0	1.95693	inf	7.6198	#NAME?	5e-05	0.00060523	yes
XLOC_105586	9:103888053-103888227	0	7.75422	inf	9.6007	#NAME?	5e-05	0.00060523	yes
XLOC_105587	9:103889553-103889849	0	2.54919	inf	7.99954	#NAME?	5e-05	0.00060523	yes
XLOC_105860	9:114579395-114579636	0	2.07834	inf	7.70621	#NAME?	5e-05	0.00060523	yes
XLOC_106398	9:132295589-132295743	0	15.8723	inf	10.6332	#NAME?	5e-05	0.00060523	yes
XLOC_106404	9:132300218-132300424	0	5.20996	inf	9.02789	#NAME?	5e-05	0.00060523	yes
XLOC_106540	9:136128720-136128861	0	81.6425	inf	12.9953	#NAME?	5e-05	0.00060523	yes
XLOC_107181	9:152777391-152777494	0	261.919	inf	14.6769	#NAME?	5e-05	0.00060523	yes
XLOC_107843	9:13924032-13924297	0	1.63337	inf	7.36051	#NAME?	5e-05	0.00060523	yes
XLOC_108376	9:30231356-30231447	0	123.235	inf	13.5892	#NAME?	5e-05	0.00060523	yes
XLOC_109599	9:88297264-88297463	0	7.32283	inf	9.51823	#NAME?	5e-05	0.00060523	yes
XLOC_109841	9:99114822-99114947	0.159761	28.483	7.47804	7.39096	2.28269	5e-05	0.00060523	yes
XLOC_109842	9:99117813-99118181	0.0129402	1.2468	6.59023	5.77573	0.492306	5e-05	0.00060523	yes
XLOC_109843	9:99122323-99122492	0	9.19261	inf	9.8459	#NAME?	5e-05	0.00060523	yes
XLOC_110288	9:114532774-114532867	0	42.5166	inf	12.0541	#NAME?	5e-05	0.00060523	yes
XLOC_110289	9:114535881-114536090	0	6.62056	inf	9.37299	#NAME?	5e-05	0.00060523	yes
XLOC_110780	9:130780853-130782534	0	3.63711	inf	8.51061	#NAME?	5e-05	0.00123802	yes
XLOC_111219	9:142281748-142282154	0.303154	26.0665	6.426	6.37973	4.46342	5e-05	0.00060523	yes
XLOC_111737	9:153930793-153931028	5.90327	42.1726	2.83672	2.83462	3.292	5e-05	0.00060523	yes
XLOC_112621	scaffold_509:228324-228485	0.205508	6.65762	5.01774	4.95136	2.51612	5e-05	0.00060523	yes
AC177838.2_FG012	1:146264-152216	10.4325	0.890179	-3.55084	-3.53611	-1.16158	5e-05	0.00060523	yes
AC205484.3_FG004	4:124707906-124708179	38.1363	2.1329	-4.16028	-4.15391	-4.53014	5e-05	0.00060523	yes
AC207752.3_FG007	2:45410512-45411054	0.864351	0	#NAME?	-6.45014	#NAME?	5e-05	0.00060523	yes
AC234528.1_FG001	1:204265287-204280140	3.97238	0.599165	-2.72898	-2.70873	-2.26796	5e-05	0.00060523	yes
GRMZM2G031724	8:173402116-173404386	1.11917	0.238776	-2.2287	-2.18234	-2.22455	5e-05	0.00060523	yes
GRMZM2G036262	2:6459751-6460436	1.7191	0.331667	-2.37384	-2.33936	-1.77733	5e-05	0.00060523	yes
GRMZM2G049021	5:133656771-133665057	11.4168	2.83286	-2.01083	-2.00701	-2.74056	5e-05	0.00060523	yes
GRMZM2G050307	4:197928238-197930898	95.2649	17.5489	-2.44057	-2.43989	-3.93311	5e-05	0.00060523	yes
GRMZM2G060216	3:176845303-176853978	0.907565	0.164239	-2.4662	-2.39674	-2.19508	5e-05	0.00060523	yes
GRMZM2G061791	1:187029275-187032569	1.0267	0.234215	-2.13211	-2.08577	-2.47612	5e-05	0.00060523	yes
GRMZM2G061806	1:17782099-17783717	1.07951	0.181846	-2.56958	-2.50566	-1.84934	5e-05	0.00060523	yes
GRMZM2G070371	2:231610739-231612552	1.42146	0.174047	-3.02983	-2.95934	-2.7854	5e-05	0.00060523	yes
GRMZM2G078256	6:12542485-12542786	11.1713	2.42464	-2.20396	-2.19931	-1.56723	5e-05	0.00060523	yes
GRMZM2G079891	1:1855719-1858341	1.36012	0.321655	-2.08014	-2.04655	-2.06956	5e-05	0.00060523	yes
GRMZM2G083555	7:170537371-170539983	5.78351	1.18515	-2.28687	-2.27725	-3.18913	5e-05	0.00060523	yes
GRMZM2G087101	3:209674247-209676204	2.78817	0.136302	-4.35445	-4.25746	-3.31738	5e-05	0.00060523	yes
GRMZM2G095919	4:6297235-6297853	3.03729	0.213785	-3.82855	-3.76734	-3.12777	5e-05	0.00060523	yes
GRMZM2G099820	3:221431512-221433620	1.58177	0.197204	-3.00378	-2.94151	-3.26081	5e-05	0.00060523	yes
GRMZM2G103197	1:204480366-204481910	383.218	73.1089	-2.39005	-2.38989	-4.19323	5e-05	0.00060523	yes
GRMZM2G103972	7:156261135-156265444	3.24172	0.746349	-2.11884	-2.10408	-2.85845	5e-05	0.00060523	yes
GRMZM2G105682	7:1140644-1141932	2.4907	0.585112	-2.08977	-2.0711	-2.30062	5e-05	0.00060523	yes
GRMZM2G113191	1:199145283-199147447	6.64325	1.34234	-2.30714	-2.2986	-3.18411	5e-05	0.00060523	yes
GRMZM2G114255	7:9143958-9145836	0.538851	0.066778	-3.01244	-2.83765	-1.9296	5e-05	0.00060523	yes
GRMZM2G117281	7:2744691-2746114	4.10078	0.791311	-2.37358	-2.35898	-2.39021	5e-05	0.00060523	yes
GRMZM2G119873	10:105611852-105613162	0.837736	0.0730304	-3.51993	-3.3519	-2.04572	5e-05	0.00060523	yes
GRMZM2G121088	1:204359898-204360306	1.0437	0.0971169	-3.42584	-3.29821	-1.66008	0.00295	0.0188645	yes
GRMZM2G131756	6:150018175-150038283	8.43486	1.43399	-2.55633	-2.54801	-2.5055	5e-05	0.00060523	yes
GRMZM2G132684	10:79776477-79777259	1.87303	0.312209	-2.58479	-2.54699	-2.05573	5e-05	0.00060523	yes
GRMZM2G139662	5:180716025-180716761	0.791633	0	#NAME?	-6.32487	#NAME?	5e-05	0.00060523	yes
GRMZM2G146948	1:211423081-211432154	2.82197	0.570517	-2.30636	-2.2864	-1.88943	5e-05	0.00060523	yes
GRMZM2G151430	3:9258736-9262262	6.40814	0.669423	-3.25891	-3.23977	-2.43524	5e-05	0.00060523	yes
GRMZM2G154417	4:5420017-5421471	7.18563	1.48922	-2.27055	-2.26291	-2.53188	5e-05	0.00123802	yes
GRMZM2G154442	4:5441546-5444319	11.0174	1.56909	-2.81179	-2.80393	-3.46412	5e-05	0.00060523	yes
GRMZM2G164175	5:68806108-68818089	2.24176	0.507242	-2.14389	-2.12214	-2.00581	5e-05	0.00060523	yes
GRMZM2G165769	3:7202263-7206346	2.55657	0.298821	-3.09686	-3.055	-3.04832	5e-05	0.00060523	yes
GRMZM2G169859	3:6781247-6784073	8.48312	0.688983	-3.62206	-3.60297	-3.96794	5e-05	0.00060523	yes
GRMZM2G303419	5:77604462-77607109	0.457376	0.0392278	-3.54343	-3.24704	-1.765	5e-05	0.00060523	yes
GRMZM2G305900	3:9856004-9857959	0.859355	0.178258	-2.26929	-2.20723	-2.11429	5e-05	0.00060523	yes
GRMZM2G306371	7:80844907-80853977	0.788872	0.0912426	-3.11201	-2.98015	-2.61534	5e-05	0.00060523	yes
GRMZM2G324973	7:175562630-175568845	16.5754	3.7728	-2.13534	-2.13239	-3.51459	5e-05	0.00060523	yes
GRMZM2G337190	1:191618227-191619085	6.29774	1.40585	-2.16339	-2.15545	-2.62803	5e-05	0.00060523	yes
GRMZM2G365111	5:91479973-91480859	4.60381	0.211747	-4.44242	-4.37897	-3.44273	5e-05	0.00060523	yes
GRMZM2G377663	6:152997514-152999431	2.88114	0.156972	-4.19806	-4.11396	-3.01486	5e-05	0.00060523	yes
GRMZM2G380889	5:6109853-6115442	0.467229	0.0351796	-3.73132	-3.40094	-2.22597	5e-05	0.00060523	yes
GRMZM2G389937	4:23191577-23192368	2.84341	0.411657	-2.78811	-2.75855	-2.05055	5e-05	0.00060523	yes
GRMZM2G400649	9:42353860-42357257	0.487759	0.0783065	-2.63897	-2.49486	-1.62649	5e-05	0.00060523	yes
GRMZM2G433731	2:226526133-226560528	4.522	1.07502	-2.0726	-2.06243	-3.18383	5e-05	0.00060523	yes
GRMZM2G440643	6:14929551-14930729	0.776402	0.0609873	-3.67022	-3.46963	-1.39148	0.00055	0.00487218	yes
GRMZM2G449123	1:190786133-190795686	14.3308	2.75222	-2.38045	-2.37623	-3.18233	5e-05	0.00060523	yes
GRMZM2G531312	10:97991519-97992677	38.7661	4.30183	-3.17177	-3.1688	-4.23246	5e-05	0.00060523	yes
GRMZM2G533098	7:170540144-170540459	1.94692	0.349097	-2.47949	-2.44614	-1.63379	0.00085	0.00695162	yes
GRMZM2G538105	5:217433498-217433615	9.94043	0.355785	-4.80423	-4.76569	-3.02725	5e-05	0.00060523	yes
GRMZM2G548306	5:155768435-155768646	10.7747	0.0749276	-7.16794	-6.98854	-1.74033	5e-05	0.00060523	yes
GRMZM2G567229	7:3567673-3568226	1.30182	0.105364	-3.62708	-3.5073	-1.78258	0.0014	0.0104436	yes
GRMZM5G826899	3:9581837-9583728	12.2307	2.12016	-2.52825	-2.52265	-3.54349	5e-05	0.00060523	yes
GRMZM5G827207	7:1444841-1445569	2.24202	0.521241	-2.10478	-2.08378	-2.00172	5e-05	0.00060523	yes
GRMZM5G828987	9:147409806-147415060	5.02303	1.00581	-2.32019	-2.3088	-3.52516	5e-05	0.00060523	yes
GRMZM5G832412	10:16013821-16014492	4.75145	1.09722	-2.11452	-2.10446	-2.2284	5e-05	0.00060523	yes
GRMZM5G869453	3:7955418-7958205	5.72932	0.504165	-3.50639	-3.48058	-2.98484	5e-05	0.00060523	yes
GRMZM5G873259	5:37197869-37198154	6.10122	0	#NAME?	-9.25532	#NAME?	5e-05	0.00060523	yes
XLOC_002210	1:70046075-70046381	4.04604	0.788687	-2.35899	-2.34437	-1.69492	5e-05	0.00060523	yes
XLOC_009976	1:51787657-51787910	2.73189	0.163753	-4.06031	-3.98006	-2.188	0.0001	0.00113386	yes
XLOC_022016	10:68534739-68534831	222.559	0	#NAME?	-14.442	#NAME?	5e-05	0.00060523	yes
XLOC_025961	2:38402592-38403267	0.51011	0.0490168	-3.37946	-3.13962	-1.46849	0.0009	0.00729152	yes
XLOC_036050	2:181484980-181485300	11.8743	1.17997	-3.33102	-3.32006	-2.7193	5e-05	0.00060523	yes
XLOC_039294	3:36229566-36230162	1.61475	0	#NAME?	-7.34407	#NAME?	5e-05	0.00060523	yes
XLOC_044319	3:7213126-7214234	31.6059	6.21962	-2.3453	-2.34343	-2.58444	5e-05	0.00060523	yes
XLOC_056886	4:11037351-11037542	4.26561	0.271661	-3.97287	-3.9241	-2.60246	5e-05	0.00060523	yes
XLOC_068648	5:213460509-213460696	30.292	0.109129	-8.11676	-7.99074	-2.50488	5e-05	0.00060523	yes
XLOC_104269	9:42346625-42347917	3.60747	0.711463	-2.34213	-2.32598	-2.33559	5e-05	0.00060523	yes
XLOC_110432	9:119742590-119743075	1.73876	0.313713	-2.47054	-2.43355	-1.72479	5e-05	0.00060523	yes
