# Supplementary material for: Maize RNA PolIV affects the expression of genes with nearby TE insertions and has a genome-wide repressive impact on transcription
Source: BMC Plant Biol. 2017 Oct 12;17:161. doi: 10.1186/s12870-017-1108-1 (PMC5639751; doi:10.1186/s12870-017-1108-1)
Supplement: Supplementary file 24 — Matrix with normalized FPKM (fragments per kilobase per million mapped fragment) values for all the annotated genes and transcripts. (XLSX 11865 kb) [file 12870_2017_1108_MOESM24_ESM.xlsx]

## Sheet: Genes
tracking_id	FPKM_B73	FPKM_rmr6	Status
AC148152.3_FG005	0.636649	2.20779	Expressed
AC148152.3_FG008	16.7439	14.1807	Expressed
AC148167.6_FG001	24.3216	22.5021	Expressed
AC149475.2_FG002	8.25016	9.29049	Expressed
AC149475.2_FG003	23.5657	21.5248	Expressed
AC149475.2_FG005	4.99729	5.0192	Expressed
AC149475.2_FG007	1.75989	1.6594	Expressed
AC149810.2_FG008	10.1165	9.59525	Expressed
AC149818.2_FG001	2.86568	2.62282	Expressed
AC149818.2_FG004	11.2316	9.59149	Expressed
AC149818.2_FG005	0.811828	0.735127	Expressed
AC149818.2_FG006	8.69206	7.49298	Expressed
AC149818.2_FG007	0.948865	0.947793	Expressed
AC149818.2_FG008	2.33852	2.12088	Expressed
AC149828.2_FG002	17.0309	14.2999	Expressed
AC149828.2_FG004	0.541137	0.712899	Expressed
AC149829.2_FG002	36.1775	59.4284	Expressed
AC149829.2_FG003	1.74087	1.79021	Expressed
AC149829.2_FG004	6.85024	7.39509	Expressed
AC149829.2_FG006_O_1	13.9266	9.64799	Expressed
AC150739.3_FG001	1.50411	1.56486	Expressed
AC152495.1_FG002	2.15768	2.89014	Expressed
AC152495.1_FG010	2.54785	2.82661	Expressed
AC152495.1_FG011	0.420813	0.537374	Expressed
AC152495.1_FG012	0.798807	0.844275	Expressed
AC152495.1_FG017	0.663	0.962533	Expressed
AC155376.2_FG003	1.49915	0.700511	Expressed
AC155376.2_FG004	2.9462	1.81973	Expressed
AC155376.2_FG005	8.36966	10.3904	Expressed
AC155377.1_FG001	15.6913	16.5148	Expressed
AC155377.1_FG002	6.55124	6.40312	Expressed
AC155390.2_FG002	0.808891	0.420585	Expressed
AC155434.2_FG001	3.36659	1.50607	Expressed
AC155434.2_FG002	4.41618	3.25351	Expressed
AC155434.2_FG004	5.08851	5.92646	Expressed
AC155434.2_FG005	2.25424	2.48373	Expressed
AC155434.2_FG006	3.08728	4.21389	Expressed
AC155496.2_FG009	8.84199	7.86483	Expressed
AC155610.2_FG007	16.0254	12.3787	Expressed
AC155610.2_FG009	15.5989	19.4423	Expressed
AC155622.2_FG004	20.5879	17.4015	Expressed
AC155624.2_FG006	3.22654	2.93693	Expressed
AC155624.2_FG011	23.6291	24.5875	Expressed
AC159612.1_FG007	7.28967	4.11149	Expressed
AC165171.2_FG002	0.994712	0.826473	Expressed
AC165178.2_FG004	0.9007	1.25885	Expressed
AC166636.1_FG007	7.50897	4.05527	Expressed
AC166636.1_FG008	0.444334	0.442466	Expressed
AC177815.2_FG001	0.580833	0.65778	Expressed
AC177820.3_FG009	0.627119	1.02838	Expressed
AC177831.3_FG004	1.38792	1.53301	Expressed
AC177837.3_FG007	0.338743	3.43226	Expressed
AC177837.3_FG012	0.619588	0.362074	Expressed
AC177838.2_FG012	10.0352	0.910216	Expressed
AC177838.2_FG015	0.996606	0.543954	Expressed
AC177845.2_FG001	8.33055	8.90635	Expressed
AC177850.2_FG005	2.2535	2.49226	Expressed
AC177859.4_FG006	3.0405	2.57936	Expressed
AC177863.3_FG001	0	1.82654	Expressed
AC177889.2_FG006	0.705823	1.87536	Expressed
AC177897.2_FG002	0.807998	1.00481	Expressed
AC177897.2_FG025	19.0618	21.1304	Expressed
AC177905.2_FG003	0.123446	0.937079	Expressed
AC177908.3_FG002	9.84785	10.9556	Expressed
AC177911.4_FG005	18.0163	53.7576	Expressed
AC177913.4_FG002	0.695038	1.46494	Expressed
AC177919.3_FG004	4.67985	6.96585	Expressed
AC177924.2_FG003	29.34	35.4449	Expressed
AC177936.6_FG008	11.8411	13.4989	Expressed
AC177939.3_FG004	1.57403	0.673976	Expressed
AC177945.3_FG009	1.0207	1.31944	Expressed
AC177946.2_FG004	19.4571	10.3684	Expressed
AC177947.2_FG003	0.634604	0.89792	Expressed
AC182482.3_FG003	7.05917	7.8472	Expressed
AC182617.3_FG001	11.4126	10.1175	Expressed
AC182622.3_FG001	0.560388	0.394872	Expressed
AC182622.3_FG004	0.542342	0.290429	Expressed
AC182838.3_FG006	3.23826	1.49296	Expressed
AC183315.4_FG006	3.27955	2.51879	Expressed
AC183318.3_FG001	14.5155	10.8943	Expressed
AC183318.3_FG001_X_1	4.82916	4.49687	Expressed
AC183319.3_FG001	4.3542	4.6872	Expressed
AC183319.3_FG001_X_1	38.1937	41.462	Expressed
AC183372.4_FG008	1.00301	0.756493	Expressed
AC183412.5_FG005	0.728641	0.612411	Expressed
AC183504.4_FG003	1.81379	1.4419	Expressed
AC183518.2_FG001_X_1	5.4216	7.19124	Expressed
AC183521.2_FG006	3.27112	6.36859	Expressed
AC183521.2_FG006_X_1	2.41049	3.55503	Expressed
AC183661.3_FG004	0.807317	0.832322	Expressed
AC183822.3_FG001	15.8338	16.6815	Expressed
AC183822.3_FG003	0.70871	0.522192	Expressed
AC183896.3_FG004	1.43913	1.26197	Expressed
AC183901.2_FG014	0.352204	1.63063	Expressed
AC183914.3_FG002	1.14389	0.763238	Expressed
AC183924.4_FG005	0.757723	0.525967	Expressed
AC183932.3_FG004	0.841717	0.596405	Expressed
AC183932.3_FG007	4.02067	3.41841	Expressed
AC183938.4_FG004	0.964391	1.38396	Expressed
AC183950.2_FG006	1.18147	1.25529	Expressed
AC183973.2_FG004	19.4306	16.1877	Expressed
AC184050.2_FG007	0.93034	0.510081	Expressed
AC184116.3_FG001	0.602301	0.494028	Expressed
AC184127.3_FG003	0	2.0105	Expressed
AC184130.4_FG012	0.901605	1.36558	Expressed
AC184133.3_FG001	0	0.89051	Expressed
AC184169.3_FG001	1.42565	2.66127	Expressed
AC184703.5_FG001	2.75639	1.65379	Expressed
AC184778.3_FG002	24.7953	19.2591	Expressed
AC184787.2_FG002	5.65878	5.97572	Expressed
AC184831.3_FG003	0.863672	0.939894	Expressed
AC184832.2_FG002	0.718568	1.19654	Expressed
AC184834.3_FG005	2.78024	1.26629	Expressed
AC184835.3_FG003	0.656285	0.648219	Expressed
AC184854.4_FG003	2.10566	2.24431	Expressed
AC185213.3_FG003	0.480841	0.203336	Expressed
AC185226.4_FG001	8.41828	8.69687	Expressed
AC185226.4_FG007	19.3624	19.6856	Expressed
AC185250.3_FG005	1.74398	1.2778	Expressed
AC185251.3_FG002	0.578967	0.343625	Expressed
AC185254.4_FG005	1.14359	0.637389	Expressed
AC185276.2_FG003	1.08876	0.542912	Expressed
AC185276.2_FG004	9.91307	4.45137	Expressed
AC185279.3_FG002	0.801531	1.15321	Expressed
AC185300.4_FG002	5.14375	5.24647	Expressed
AC185304.4_FG008	12.499	11.0524	Expressed
AC185305.3_FG003	8.27951	12.1744	Expressed
AC185310.4_FG002	0.666529	0.228373	Expressed
AC185414.3_FG002	0.608622	1.54448	Expressed
AC185415.3_FG005	0.664017	0.715105	Expressed
AC185422.3_FG005	1.31863	1.22707	Expressed
AC185427.5_FG004	0.235865	0.595032	Expressed
AC185442.3_FG002	1.05545	0.771398	Expressed
AC185448.2_FG005	0.874251	0.810337	Expressed
AC185464.3_FG003	6.1591	20.8029	Expressed
AC185466.3_FG001	3.95274	3.97698	Expressed
AC185467.3_FG001	0.058449	0.88889	Expressed
AC185468.3_FG002	1.25695	8.24232	Expressed
AC185471.3_FG005	1.83437	1.68198	Expressed
AC185474.3_FG005	1.99355	1.53049	Expressed
AC185474.3_FG009	7.04884	5.05461	Expressed
AC185479.3_FG006	0.370485	0.797177	Expressed
AC185489.3_FG002	5.85349	5.49766	Expressed
AC185501.3_FG006	0.914154	1.09244	Expressed
AC185588.2_FG007	1.22683	1.76873	Expressed
AC185593.3_FG003	0.304851	0.434534	Expressed
AC185596.3_FG014	1.41219	1.07573	Expressed
AC185601.3_FG008	2.9993	0.50091	Expressed
AC185612.3_FG002	0.79647	0.768737	Expressed
AC185623.4_FG010	0.278136	0.811012	Expressed
AC185654.3_FG006	2.59964	2.81655	Expressed
AC185656.3_FG002	0.635617	0.0932283	Expressed
AC186009.3_FG005	2.29669	1.75149	Expressed
AC186020.3_FG003	2.35412	1.81608	Expressed
AC186020.3_FG003_X_1	7.35224	4.65508	Expressed
AC186144.2_FG001	3.66638	1.32664	Expressed
AC186145.3_FG002	0.596736	0.701958	Expressed
AC186147.3_FG008	7.069	4.44936	Expressed
AC186164.3_FG001	1.59349	1.41263	Expressed
AC186166.3_FG008	2.61608	1.58416	Expressed
AC186187.3_FG007	1.52541	1.66705	Expressed
AC186227.3_FG003	3.99819	4.94502	Expressed
AC186284.3_FG008	0.174093	0.472459	Expressed
AC186287.7_FG013	0.431365	0.464247	Expressed
AC186307.4_FG001	0.65271	0.192191	Expressed
AC186319.4_FG003	0.876181	0.908541	Expressed
AC186321.5_FG002	0.311325	1.29129	Expressed
AC186323.3_FG008	2.37628	1.1712	Expressed
AC186338.3_FG001	0.306134	10.6372	Expressed
AC186409.4_FG002	0.788255	1.07369	Expressed
AC186433.4_FG004	71.2362	19.4444	Expressed
AC186505.4_FG002	2.8769	2.5861	Expressed
AC186512.3_FG001	22.9399	11.2732	Expressed
AC186512.3_FG007	13.0199	12.3218	Expressed
AC186529.4_FG009	39.0626	29.8421	Expressed
AC186574.3_FG002	1.76077	2.91189	Expressed
AC186577.3_FG006	2.27818	1.22184	Expressed
AC186588.3_FG002	2.5449	2.96098	Expressed
AC186589.3_FG003	0.787028	0.737387	Expressed
AC186603.6_FG003	0.545877	1.376	Expressed
AC186604.4_FG003	0.454989	0.339785	Expressed
AC186606.4_FG003	0.644521	0.533721	Expressed
AC186627.4_FG005	10.5126	10.4705	Expressed
AC186661.3_FG004	8.6133	10.1021	Expressed
AC186669.3_FG002	0.668603	0.589659	Expressed
AC186684.4_FG005	0.501644	0.361368	Expressed
AC186805.5_FG005	1.71108	0.92631	Expressed
AC186845.4_FG009	1.03011	0.876756	Expressed
AC186887.4_FG002	1.94085	0.655556	Expressed
AC186897.4_FG009	4.86059	4.69866	Expressed
AC186902.4_FG001	1.37843	3.74747	Expressed
AC187050.4_FG004	6.00819	5.28586	Expressed
AC187085.3_FG003	0.474286	0.386061	Expressed
AC187087.4_FG003	7.76205	6.79516	Expressed
AC187098.4_FG011_O_1	2.68003	2.93912	Expressed
AC187147.4_FG001	1.70754	0.500293	Expressed
AC187157.4_FG002	4.14379	4.18945	Expressed
AC187157.4_FG005	2.1039	2.01087	Expressed
AC187207.3_FG006	0.58861	0.482922	Expressed
AC187212.3_FG004	3.44394	3.85177	Expressed
AC187218.4_FG001	3.56446	3.15815	Expressed
AC187243.3_FG005	0.74176	1.04634	Expressed
AC187262.4_FG007	73.2547	29.3125	Expressed
AC187263.4_FG001	1.9164	1.54941	Expressed
AC187266.3_FG001	0.934774	0.639625	Expressed
AC187279.3_FG003	1.25257	1.19195	Expressed
AC187409.4_FG002	3.6518	5.14904	Expressed
AC187547.4_FG010	0.683933	0.739276	Expressed
AC187551.3_FG002	1.58193	1.4088	Expressed
AC187553.4_FG001	5.4848	2.47844	Expressed
AC187553.4_FG010	13.1543	15.9203	Expressed
AC187553.4_FG010_X_1	5.70046	4.86826	Expressed
AC187560.5_FG003	1.23666	0.496558	Expressed
AC187567.4_FG004	1.98548	1.87234	Expressed
AC187568.4_FG009	4.0106	3.44987	Expressed
AC187568.4_FG009_O_1	7.73671	5.89121	Expressed
AC187782.4_FG009	1.47378	2.4933	Expressed
AC187802.3_FG010	1.12058	0.800955	Expressed
AC187843.3_FG006	3.64913	2.82677	Expressed
AC187843.3_FG012	2.01682	1.75406	Expressed
AC187893.3_FG003	0	1.57012	Expressed
AC188003.3_FG011	515.772	655.073	Expressed
AC188023.3_FG005	29.1449	24.9026	Expressed
AC188033.3_FG007	6.96377	7.19	Expressed
AC188128.3_FG004	63.3978	48.4129	Expressed
AC188134.2_FG012	2.06874	1.3028	Expressed
AC188134.2_FG012_O_2	14.2143	11.7219	Expressed
AC188134.2_FG012_O_4	1.09806	0.644697	Expressed
AC188296.3_FG004	2.60904	3.02323	Expressed
AC188583.4_FG003_O_1	3.04552	4.29409	Expressed
AC188710.4_FG006	0.616482	0.766617	Expressed
AC188744.3_FG003	0.661503	0.83024	Expressed
AC188752.3_FG011	4.36013	5.65919	Expressed
AC188827.4_FG001	82.1437	66.1699	Expressed
AC188827.4_FG012	28.0482	23.0031	Expressed
AC188831.3_FG005_O_1	1.52711	1.62816	Expressed
AC188831.3_FG008	0.808346	0.458755	Expressed
AC188838.3_FG005	3.01527	2.17829	Expressed
AC188965.3_FG003	0.398029	0.251617	Expressed
AC188970.3_FG002	0.738048	0.717009	Expressed
AC188972.3_FG003	23.8311	22.8415	Expressed
AC189038.3_FG004	15.465	16.1617	Expressed
AC189062.2_FG005	0.846437	0.44814	Expressed
AC189077.3_FG002	0.167068	2.02285	Expressed
AC189100.4_FG006	0.452592	0.680035	Expressed
AC189284.3_FG003	0.609449	1.29815	Expressed
AC189744.3_FG005	1.68145	2.46206	Expressed
AC189750.4_FG004	37.8173	29.7257	Expressed
AC189752.3_FG004	17.4873	19.6784	Expressed
AC189795.3_FG001	0.971148	0.71806	Expressed
AC189797.4_FG001	0.342785	0.402669	Expressed
AC189879.3_FG003	9.9453	9.40863	Expressed
AC190483.1_FG005	0.602832	1.0587	Expressed
AC190507.1_FG001	2.70345	3.66079	Expressed
AC190516.1_FG001	0.0121248	1.37916	Expressed
AC190522.1_FG005	5.59715	5.92982	Expressed
AC190526.3_FG004	0.657439	0.54047	Expressed
AC190530.2_FG002	1.36968	1.51557	Expressed
AC190533.4_FG006	1.3636	1.20531	Expressed
AC190544.2_FG004	5.9264	3.86431	Expressed
AC190550.3_FG005	0.454493	0.556144	Expressed
AC190561.3_FG002	0.872129	0.70957	Expressed
AC190561.3_FG007	0.693293	0.58589	Expressed
AC190579.4_FG011_X_1	3.5166	4.16045	Expressed
AC190579.4_FG011_X_2	1.45379	1.40953	Expressed
AC190605.2_FG003	0.476279	0.251936	Expressed
AC190609.3_FG002	243.541	220.209	Expressed
AC190609.3_FG003	6.4441	7.36356	Expressed
AC190609.3_FG004	2.96575	3.0479	Expressed
AC190609.3_FG005	0.862225	1.1253	Expressed
AC190623.3_FG001	1167.66	1164.59	Expressed
AC190628.4_FG007	11.6155	10.9081	Expressed
AC190636.3_FG005	3.43701	4.16591	Expressed
AC190659.4_FG007	4.71013	3.03503	Expressed
AC190684.3_FG001	1.05329	0.439492	Expressed
AC190704.3_FG001	0.882695	0.844402	Expressed
AC190734.2_FG006	9.34042	11.053	Expressed
AC190740.2_FG002	0.487467	0.526555	Expressed
AC190740.2_FG004	0.448525	0.774609	Expressed
AC190743.3_FG009	11.2828	9.0299	Expressed
AC190743.3_FG012	3.61391	3.72288	Expressed
AC190744.2_FG003	1.19953	0.791184	Expressed
AC190750.2_FG014	2.07984	2.37924	Expressed
AC190752.2_FG002	1.14857	1.22694	Expressed
AC190753.4_FG004	1.13093	1.362	Expressed
AC190757.3_FG003	1.07005	1.10097	Expressed
AC190761.3_FG002	1.00244	0.827312	Expressed
AC190763.3_FG002	0.594779	0.340407	Expressed
AC190765.3_FG003	5.49425	4.38462	Expressed
AC190772.4_FG007	0.865062	0.621661	Expressed
AC190788.2_FG003	0.538308	0.674439	Expressed
AC190788.2_FG005	2.33979	2.70838	Expressed
AC190792.2_FG006	0.759745	0.557745	Expressed
AC190811.1_FG003	8.57919	7.34614	Expressed
AC190816.3_FG007	0.559175	1.21235	Expressed
AC190829.3_FG002	1.15416	0.829059	Expressed
AC190850.3_FG004	0.743434	0.373197	Expressed
AC190859.3_FG006	0.464462	2.18381	Expressed
AC190882.3_FG001	0.55688	0.738308	Expressed
AC190885.4_FG006	2.00257	3.428	Expressed
AC190899.2_FG003	0.581663	0.434073	Expressed
AC190900.2_FG003	0.586784	0.628187	Expressed
AC190902.2_FG005	1.13515	1.77316	Expressed
AC190909.3_FG003	16.4883	18.7936	Expressed
AC190909.3_FG004	4.2275	4.64608	Expressed
AC190933.3_FG004	3.20539	4.72961	Expressed
AC190968.2_FG009	0.832335	1.56116	Expressed
AC190971.3_FG003	0.903196	2.32697	Expressed
AC190975.3_FG004	0.695794	6.6784	Expressed
AC190985.3_FG006	1.18679	1.45947	Expressed
AC190993.3_FG001	0.863652	1.18636	Expressed
AC190999.2_FG004	2.81104	2.49626	Expressed
AC191009.3_FG004	3.64879	2.77571	Expressed
AC191012.2_FG001	0.430455	0.67454	Expressed
AC191028.3_FG001	0.52946	0.715158	Expressed
AC191040.2_FG001	0.641	0.754538	Expressed
AC191046.2_FG002	0.702701	0.619474	Expressed
AC191048.2_FG006	2.03586	1.4707	Expressed
AC191069.3_FG004	3.37318	3.80822	Expressed
AC191091.1_FG005	0.958405	1.15315	Expressed
AC191097.3_FG007	5.61772	3.44146	Expressed
AC191097.3_FG010	0.104836	0.415013	Expressed
AC191113.2_FG002_O_1	5.79208	5.7994	Expressed
AC191134.2_FG001	0	1.08796	Expressed
AC191134.2_FG001_X_1	0	7.34762	Expressed
AC191137.4_FG003	0.201707	0.370471	Expressed
AC191251.3_FG002	0.489758	1.39844	Expressed
AC191251.3_FG005	1.57789	1.28985	Expressed
AC191254.3_FG003	0.723213	0.715617	Expressed
AC191255.2_FG003	0	5.1218	Expressed
AC191257.3_FG002	0.428056	0.317607	Expressed
AC191283.3_FG004	0.140484	0.212855	Expressed
AC191287.2_FG003	0.270468	0.553272	Expressed
AC191293.3_FG002	1.58075	1.72949	Expressed
AC191301.3_FG002	0	1.63935	Expressed
AC191306.3_FG004	3.73971	3.64095	Expressed
AC191315.2_FG003	0.361206	0.425418	Expressed
AC191315.2_FG003_O_1	10.3752	10.9081	Expressed
AC191317.3_FG009	0.412787	0.77659	Expressed
AC191326.2_FG006	1.40781	1.78395	Expressed
AC191333.3_FG010	0.384472	0.269784	Expressed
AC191337.4_FG008	0.993205	0.723342	Expressed
AC191359.3_FG003	0.27869	0.115386	Expressed
AC191360.3_FG016	0.0877722	3.42845	Expressed
AC191361.4_FG004	14.4154	12.7846	Expressed
AC191362.3_FG002	1.18799	0.467684	Expressed
AC191366.2_FG006	0.849632	1.02723	Expressed
AC191377.3_FG002	0.548297	0.51573	Expressed
AC191379.3_FG002	0.720405	0.848191	Expressed
AC191387.3_FG005	0.847658	0.838353	Expressed
AC191387.3_FG007	29.6043	29.7759	Expressed
AC191412.3_FG002	1.166	1.15714	Expressed
AC191421.3_FG001	1.18298	1.06141	Expressed
AC191526.3_FG004	0.826295	1.46047	Expressed
AC191532.3_FG007	3.32448	2.09818	Expressed
AC191558.3_FG004	0.525701	0.515091	Expressed
AC191567.3_FG001	0.274473	0.527916	Expressed
AC191567.3_FG002	1.13187	0.739979	Expressed
AC191572.3_FG004	0.469884	0.410031	Expressed
AC191575.2_FG001	0.0974881	0.638347	Expressed
AC191589.3_FG003	1.36966	0.970667	Expressed
AC191598.3_FG007	0.617991	0.802744	Expressed
AC191601.1_FG003_X_1	14.1432	10.9582	Expressed
AC191601.1_FG007	0	1.4143	Expressed
AC191623.3_FG007	5.17564	4.23466	Expressed
AC191633.3_FG002	0.301594	0.161411	Expressed
AC191654.3_FG004	0.0723519	0.478863	Expressed
AC191661.3_FG001	2.50862	1.90475	Expressed
AC191661.3_FG004	0.730462	0.435406	Expressed
AC191669.3_FG004	0.358225	1.00643	Expressed
AC191686.3_FG002	0.839663	0.398804	Expressed
AC191704.3_FG008	5.1165	2.03734	Expressed
AC191724.2_FG003	8.63788	8.37272	Expressed
AC191750.3_FG002	0.74336	0.932473	Expressed
AC191750.3_FG003	0.737544	1.06183	Expressed
AC191750.3_FG004	0.814534	0.827979	Expressed
AC191759.3_FG003	5.3874	5.18928	Expressed
AC191771.3_FG008	12.9723	14.3715	Expressed
AC191782.3_FG002	0.994086	0.443161	Expressed
AC192096.3_FG001	2.71149	2.19276	Expressed
AC192244.3_FG007	28.5018	21.9985	Expressed
AC192264.4_FG002	11.9968	9.39518	Expressed
AC192362.3_FG002	0.465166	1.10487	Expressed
AC192362.3_FG003	3.29614	4.19218	Expressed
AC192367.2_FG002	0.817246	0.766182	Expressed
AC192372.3_FG003	0.778244	0.635793	Expressed
AC192381.3_FG004	0	1.62561	Expressed
AC192451.3_FG001	30.5056	38.2744	Expressed
AC192452.3_FG005	10.3889	8.66621	Expressed
AC192595.3_FG001	0.580704	0.668489	Expressed
AC192601.2_FG005	0.822217	1.1215	Expressed
AC193307.3_FG004	2.37281	1.88668	Expressed
AC193327.3_FG005	1.2991	1.12951	Expressed
AC193359.3_FG004	0.850531	1.08225	Expressed
AC193379.3_FG001	0.8022	1.0966	Expressed
AC193382.3_FG002	0.823179	0.841424	Expressed
AC193402.3_FG004	1.32549	1.62575	Expressed
AC193414.4_FG002	0.0553211	0.929973	Expressed
AC193439.3_FG008	1.89366	1.45382	Expressed
AC193479.2_FG002	1.4312	1.93746	Expressed
AC193509.2_FG008	49.828	42.3643	Expressed
AC193591.3_FG001	1.29443	3.49802	Expressed
AC193592.3_FG006	0.546269	0.924698	Expressed
AC193632.2_FG002	1.77817	1.82323	Expressed
AC193645.3_FG008	8.58603	6.8192	Expressed
AC193658.3_FG003	0.262594	0.82787	Expressed
AC193667.3_FG001	11.8373	10.8769	Expressed
AC193748.2_FG004	0.414704	0.69312	Expressed
AC193754.3_FG008	1.00407	0.961262	Expressed
AC193786.3_FG005	6.73007	11.0464	Expressed
AC193787.3_FG008	1.00497	0.810584	Expressed
AC193939.2_FG010	0.758983	1.1045	Expressed
AC193957.3_FG009	0.755855	0.481945	Expressed
AC194005.3_FG004	3.43791	2.25436	Expressed
AC194022.3_FG012	2.77946	3.1996	Expressed
AC194022.3_FG013	143.029	319.491	Expressed
AC194032.3_FG017	0.939971	0.714936	Expressed
AC194042.3_FG001	0.477615	0.48468	Expressed
AC194044.3_FG001	0.0496081	1.1234	Expressed
AC194045.3_FG001	0.473851	0.341942	Expressed
AC194056.3_FG008	0.788993	1.27967	Expressed
AC194067.3_FG006	3.93609	4.55983	Expressed
AC194083.2_FG007	2.9595	1.15038	Expressed
AC194090.3_FG001	6.50279	4.5559	Expressed
AC194091.2_FG001	0.0315732	0.947412	Expressed
AC194093.3_FG004	0.5358	0.333088	Expressed
AC194101.3_FG001	0.548306	0.688447	Expressed
AC194103.3_FG003	1.68564	1.33412	Expressed
AC194106.3_FG001	0	1.00889	Expressed
AC194110.3_FG002	1.98702	1.94017	Expressed
AC194121.3_FG001	0.0573001	0.500548	Expressed
AC194135.3_FG008	1.54853	1.19968	Expressed
AC194145.3_FG003	1.45148	1.3885	Expressed
AC194157.3_FG001	4.46327	4.60287	Expressed
AC194157.3_FG001_X_1	2.00129	3.38449	Expressed
AC194158.3_FG005	5.90866	2.92458	Expressed
AC194164.3_FG004	0.907478	0.908735	Expressed
AC194172.3_FG002	2.71225	0.0306096	Expressed
AC194176.3_FG009	0.685897	0.489116	Expressed
AC194180.3_FG012	0.795711	0.890704	Expressed
AC194196.3_FG003	8.8814	8.1823	Expressed
AC194206.3_FG004	0.398259	0.322095	Expressed
AC194232.3_FG001	1.72689	2.11597	Expressed
AC194244.3_FG001	0.949833	0.920415	Expressed
AC194250.3_FG002	0.687148	0.431794	Expressed
AC194257.3_FG004	0.557502	0.458481	Expressed
AC194259.3_FG002	0.730086	0.322476	Expressed
AC194263.3_FG005	2.7074	2.31601	Expressed
AC194264.3_FG006	7.54761	7.9541	Expressed
AC194264.3_FG013	0.780805	0.207137	Expressed
AC194268.3_FG003	3.57289	4.51903	Expressed
AC194268.3_FG003_X_1	2.10323	5.69036	Expressed
AC194269.3_FG008	1.59261	0.987259	Expressed
AC194284.3_FG003	0.471202	0.430192	Expressed
AC194286.3_FG002	0.402738	0.384774	Expressed
AC194296.3_FG001	0	0.540103	Expressed
AC194298.3_FG002	1.63836	1.22438	Expressed
AC194298.3_FG005	2.53049	1.18433	Expressed
AC194322.4_FG004	1.89964	1.56721	Expressed
AC194339.3_FG004	1.11934	0.442421	Expressed
AC194339.3_FG004_X_1	2.4437	1.56786	Expressed
AC194341.4_FG002	33.381	29.1264	Expressed
AC194341.4_FG004	0.610671	0.594979	Expressed
AC194353.3_FG006	1.01533	0.753345	Expressed
AC194353.3_FG006_X_1	3.41383	3.99686	Expressed
AC194356.3_FG002	0.532013	0.457785	Expressed
AC194362.3_FG003	10.072	10.0974	Expressed
AC194391.3_FG003	1.89384	2.24857	Expressed
AC194398.3_FG003	1.36562	1.75304	Expressed
AC194402.2_FG004	0.66525	0.502171	Expressed
AC194405.3_FG016	2.58732	10.9279	Expressed
AC194425.3_FG005	5.70016	4.45533	Expressed
AC194461.3_FG005	19.2173	23.1399	Expressed
AC194465.3_FG003	0.386907	0.48244	Expressed
AC194465.3_FG005	0.329402	2.89598	Expressed
AC194468.3_FG002	2.27377	2.43449	Expressed
AC194472.3_FG011	0.285156	0.360514	Expressed
AC194609.2_FG003_X_1	2.39977	2.27929	Expressed
AC194611.3_FG003	0.372898	0.674531	Expressed
AC194630.3_FG002	4.57562	3.75057	Expressed
AC194630.3_FG003	0.594612	0.325474	Expressed
AC194650.1_FG011	9.29198	23.1696	Expressed
AC194695.3_FG003	2.13655	2.32073	Expressed
AC194712.3_FG001	0	1.10972	Expressed
AC194712.3_FG002	0.00360422	0.565467	Expressed
AC194734.3_FG004	0.508966	0.46387	Expressed
AC194847.4_FG002	0.777869	0.873449	Expressed
AC194854.3_FG005	0.533958	0.444685	Expressed
AC194856.3_FG005	1.03832	1.2861	Expressed
AC194878.3_FG001	0.584198	0.563869	Expressed
AC194878.3_FG001_O_1	6.41712	5.02336	Expressed
AC194878.3_FG002	0.452669	0.364217	Expressed
AC194878.3_FG002_O_1	4.56152	4.04706	Expressed
AC194882.3_FG005	0.870936	1.28596	Expressed
AC194898.3_FG003	0.485113	0.488226	Expressed
AC194898.3_FG003_X_1	1.58849	1.29673	Expressed
AC194914.3_FG002	7.38638	5.30043	Expressed
AC194960.3_FG005	0.162892	0.661753	Expressed
AC194965.4_FG001	5.86554	9.2155	Expressed
AC194965.4_FG003	0	0.574629	Expressed
AC194965.4_FG004	4.1917	4.01653	Expressed
AC194966.3_FG002	1.81187	2.49884	Expressed
AC194970.5_FG001	28.8154	21.993	Expressed
AC194970.5_FG002	6.22219	4.88463	Expressed
AC194970.5_FG004	4.70151	5.13359	Expressed
AC194970.5_FG005	24.7769	19.0288	Expressed
AC194970.5_FG009	12.8422	11.6624	Expressed
AC194974.3_FG004	1.5084	0.98577	Expressed
AC194974.3_FG005	1.33193	0.854183	Expressed
AC195059.3_FG003	4.57486	9.08549	Expressed
AC195059.3_FG003_X_1	2.05849	16.1789	Expressed
AC195059.3_FG009	2.6303	0.263269	Expressed
AC195139.3_FG003	0.881013	0.414176	Expressed
AC195154.3_FG004	7.14407	8.30358	Expressed
AC195161.2_FG006	21.2251	26.9613	Expressed
AC195172.3_FG001	3.94973	1.94246	Expressed
AC195174.2_FG007	0	1.15295	Expressed
AC195214.3_FG006	0	2.05301	Expressed
AC195237.3_FG002	0.574786	0.590871	Expressed
AC195239.3_FG002	12.8705	10.9064	Expressed
AC195302.3_FG001	0.33723	0.722955	Expressed
AC195315.4_FG004	2.14912	2.45379	Expressed
AC195316.3_FG006	0.0745259	1.12077	Expressed
AC195331.3_FG008_O_1	61.6053	52.5928	Expressed
AC195332.3_FG001	92.1961	70.7292	Expressed
AC195340.3_FG001	279.587	226.354	Expressed
AC195340.3_FG002	69.5627	65.996	Expressed
AC195340.3_FG004	5.77866	6.42593	Expressed
AC195347.4_FG004	4.90732	4.56998	Expressed
AC195366.3_FG003	0.642404	0.567685	Expressed
AC195391.3_FG009	8.28478	9.9403	Expressed
AC195394.3_FG003	0.916755	0.793073	Expressed
AC195466.3_FG001	0.687301	1.44243	Expressed
AC195485.3_FG005	1.89787	1.95482	Expressed
AC195550.3_FG003	7.49786	8.53836	Expressed
AC195585.3_FG002	0.863409	1.01765	Expressed
AC195587.4_FG004	6.74887	6.95972	Expressed
AC195590.1_FG007	45.6814	45.0339	Expressed
AC195590.1_FG007_X_1	11.009	10.242	Expressed
AC195671.2_FG001	1.63386	1.20218	Expressed
AC195682.4_FG008	0.412022	0.544863	Expressed
AC195785.3_FG005	2.62021	3.11495	Expressed
AC195795.3_FG004	1.13482	0.671523	Expressed
AC195798.3_FG001	0.906079	1.11435	Expressed
AC195801.2_FG004	1.55241	2.41899	Expressed
AC195806.3_FG001_X_1	6.01658	5.05254	Expressed
AC195807.3_FG004	3.89941	3.91278	Expressed
AC195819.3_FG002	1.4207	2.10094	Expressed
AC195825.3_FG002	0.37332	0.572351	Expressed
AC195830.2_FG004	1.18618	0.985597	Expressed
AC195855.2_FG003	1.57649	1.42035	Expressed
AC195860.3_FG005	1.32126	1.74741	Expressed
AC195874.2_FG002	28.7803	29.7568	Expressed
AC195884.3_FG002	0.561845	1.54622	Expressed
AC195892.2_FG002	8.03397	5.49878	Expressed
AC195900.2_FG010	5.49686	5.93004	Expressed
AC195912.2_FG001	1.15901	1.41199	Expressed
AC195954.3_FG001	2.04095	2.10994	Expressed
AC195958.3_FG003	0.63458	1.02151	Expressed
AC195959.2_FG003	0.0515345	5.21323	Expressed
AC195964.2_FG002	1.73522	1.39222	Expressed
AC195983.3_FG010	27.2544	36.064	Expressed
AC196025.3_FG004	2.62017	3.00681	Expressed
AC196031.3_FG008	3.15431	2.07973	Expressed
AC196043.3_FG005	0.606984	0.488945	Expressed
AC196054.2_FG004	0.543526	0.628501	Expressed
AC196059.3_FG003	15.461	10.3437	Expressed
AC196059.3_FG004	0.357411	0.766652	Expressed
AC196064.3_FG004	1.23163	1.15787	Expressed
AC196080.3_FG016	0.452381	0.27599	Expressed
AC196084.3_FG007	6.737	13.8173	Expressed
AC196090.3_FG006	5.17009	4.38135	Expressed
AC196099.3_FG002	0.448317	0.425716	Expressed
AC196110.4_FG004	6.4408	4.06667	Expressed
AC196124.2_FG002	862.081	908.385	Expressed
AC196142.3_FG006	4.57424	4.89279	Expressed
AC196154.3_FG012	12.5579	12.3718	Expressed
AC196154.3_FG014	0.196748	0.668567	Expressed
AC196156.3_FG003_O_1	2.34701	1.66559	Expressed
AC196158.3_FG002	0.703487	0.813366	Expressed
AC196159.3_FG001	0.440737	0.323461	Expressed
AC196173.3_FG001	0.548588	0.673383	Expressed
AC196174.3_FG003	0.759083	1.33962	Expressed
AC196180.3_FG002	0.415686	0.362956	Expressed
AC196193.3_FG003	5.97534	14.3156	Expressed
AC196202.3_FG007	0.786104	1.3563	Expressed
AC196206.3_FG002	0.835871	1.11353	Expressed
AC196265.3_FG004	1.71405	1.5471	Expressed
AC196278.2_FG003	1.65199	1.74688	Expressed
AC196426.3_FG007	21.3248	23.0851	Expressed
AC196439.3_FG003	0	0.961467	Expressed
AC196465.3_FG002	1.02754	0.635655	Expressed
AC196465.3_FG006	4.16891	4.50192	Expressed
AC196465.3_FG007	0.957792	1.11429	Expressed
AC196470.3_FG007	1.12728	0.942999	Expressed
AC196475.3_FG003	1.7576	1.84848	Expressed
AC196475.3_FG004	963.221	729.592	Expressed
AC196475.3_FG005	32.1313	32.7914	Expressed
AC196480.3_FG005	5.57265	6.03585	Expressed
AC196488.3_FG006	0.461491	0.717678	Expressed
AC196489.3_FG002	34.1307	27.692	Expressed
AC196490.3_FG007	1.32506	0.257528	Expressed
AC196576.3_FG002	1.82403	4.38393	Expressed
AC196691.3_FG005	0.41802	0.472179	Expressed
AC196708.3_FG006	0.584534	0.631334	Expressed
AC196719.3_FG002	2.37077	1.51804	Expressed
AC196726.2_FG001	3.68413	3.67415	Expressed
AC196727.2_FG005	0.380583	0.630717	Expressed
AC196776.3_FG002	0.497263	0.456808	Expressed
AC196779.3_FG003	1.25435	0.911633	Expressed
AC196780.4_FG003	6.43574	3.00353	Expressed
AC196799.3_FG008	1.11442	0.792206	Expressed
AC196954.2_FG007	0.985359	0.880513	Expressed
AC196956.3_FG002	0.496813	0.622121	Expressed
AC196956.3_FG003	0.542062	0.688586	Expressed
AC196961.2_FG003	15.5703	12.7434	Expressed
AC196968.2_FG001	7.13824	9.94359	Expressed
AC196971.3_FG001	17.7464	15.0247	Expressed
AC196978.5_FG002	0.605318	0.293685	Expressed
AC196979.3_FG005	3.08035	2.02175	Expressed
AC197007.3_FG007	0.133643	0.840958	Expressed
AC197013.3_FG003	25.5734	26.429	Expressed
AC197023.2_FG001	1.00792	0.982759	Expressed
AC197029.3_FG003	0.952447	0.914058	Expressed
AC197034.3_FG010	7.75971	5.59457	Expressed
AC197047.3_FG001	2.18604	4.45231	Expressed
AC197056.3_FG002	2.07685	1.58911	Expressed
AC197056.3_FG005	3.06345	3.01878	Expressed
AC197060.3_FG003	1.4306	0.215619	Expressed
AC197064.3_FG001	0.863862	1.2345	Expressed
AC197118.3_FG005	6.52884	6.22092	Expressed
AC197122.3_FG003	9.43082	10.7604	Expressed
AC197146.3_FG002	6.2033	1.61452	Expressed
AC197164.4_FG002	0	1.83666	Expressed
AC197196.3_FG002	1.72781	1.77279	Expressed
AC197197.2_FG001	0.654917	0.644236	Expressed
AC197246.3_FG001	13.8112	12.9029	Expressed
AC197246.3_FG003	13.6164	13.3879	Expressed
AC197266.3_FG010	1.03971	0.847461	Expressed
AC197267.3_FG001	2.09142	2.16027	Expressed
AC197274.4_FG010	1.82601	2.04759	Expressed
AC197340.3_FG003	1.53235	2.24241	Expressed
AC197340.3_FG010	0.80861	1.005	Expressed
AC197354.3_FG006	2.22623	7.38737	Expressed
AC197355.3_FG001	0.834441	3.40993	Expressed
AC197358.3_FG006	0.412807	0.326385	Expressed
AC197367.3_FG004	4.80182	4.8626	Expressed
AC197373.4_FG006	7.31029	6.23587	Expressed
AC197377.3_FG004	0.014575	0.832378	Expressed
AC197382.4_FG001	1.14062	1.53053	Expressed
AC197382.4_FG002	0.693783	2.05379	Expressed
AC197387.3_FG002	2.44115	4.09882	Expressed
AC197387.3_FG002_X_1	1.94653	2.29151	Expressed
AC197387.3_FG004	7.85714	6.32273	Expressed
AC197429.3_FG003	25.1888	27.0468	Expressed
AC197442.3_FG002	0	2.46185	Expressed
AC197481.3_FG002	0.618097	0.615207	Expressed
AC197481.3_FG003	0.725491	0.567473	Expressed
AC197545.3_FG002	1.0973	1.1905	Expressed
AC197555.3_FG007	0.660877	0.708093	Expressed
AC197555.3_FG008	7.34116	4.50723	Expressed
AC197562.3_FG003	0.740862	0.913145	Expressed
AC197565.3_FG006	0.723985	1.25328	Expressed
AC197578.4_FG001	1.93726	2.23915	Expressed
AC197599.3_FG004	0	6.12596	Expressed
AC197602.3_FG001	1.39851	0.172296	Expressed
AC197666.4_FG010	0.75952	0.157245	Expressed
AC197667.3_FG002	3.64261	3.98882	Expressed
AC197672.3_FG002	14.7232	13.3773	Expressed
AC197681.3_FG001	0.169544	3.51349	Expressed
AC197699.3_FG002	0.449446	0.389901	Expressed
AC197699.3_FG003	2.55861	2.35884	Expressed
AC197699.3_FG004	0.010156	1.2195	Expressed
AC197699.3_FG008	0.00725281	0.692783	Expressed
AC197705.4_FG003	17.3854	23.6653	Expressed
AC197705.4_FG006	5.50366	5.14356	Expressed
AC197705.4_FG007	11.4368	10.3982	Expressed
AC197705.4_FG008	0.638801	0.508157	Expressed
AC197705.4_FG011	12.1066	11.3218	Expressed
AC197714.3_FG004	1.18738	0.961239	Expressed
AC197714.3_FG005	7.77597	8.34671	Expressed
AC197717.3_FG002	3.56269	2.94406	Expressed
AC197732.3_FG001	0	0.71445	Expressed
AC197763.2_FG001	0.0675183	0.927332	Expressed
AC197764.4_FG003	0.596374	0.912	Expressed
AC197770.3_FG002	1.13042	1.23948	Expressed
AC197777.3_FG001	0.345601	0.965842	Expressed
AC197833.3_FG002	5.81115	4.37672	Expressed
AC197908.3_FG002	0.69237	0.335752	Expressed
AC198028.3_FG001	1.52319	1.50022	Expressed
AC198169.4_FG004	34.766	31.2344	Expressed
AC198174.4_FG004	3.27823	2.35811	Expressed
AC198206.5_FG001	3.19557	2.61001	Expressed
AC198215.4_FG001_X_1	12.8995	13.3839	Expressed
AC198233.4_FG008	249.239	216.58	Expressed
AC198289.3_FG002	0.838406	0.98363	Expressed
AC198353.5_FG001	12.5466	19.1208	Expressed
AC198353.5_FG004	10.2148	9.13749	Expressed
AC198361.3_FG004	6.9939	7.35696	Expressed
AC198362.3_FG003	3.3032	2.60074	Expressed
AC198371.3_FG007	5.54116	5.14001	Expressed
AC198371.3_FG008	0.213421	0.252789	Expressed
AC198371.3_FG012	7.04704	6.56036	Expressed
AC198394.3_FG004	0.558831	0.304326	Expressed
AC198403.3_FG001	0.635782	0.256737	Expressed
AC198418.3_FG005	57.8267	49.8815	Expressed
AC198429.3_FG003	10.1577	9.37079	Expressed
AC198476.3_FG004	0.791024	0.780105	Expressed
AC198481.3_FG004	24.453	30.3947	Expressed
AC198485.3_FG005	1.60986	0.86204	Expressed
AC198485.3_FG016	0.986646	0.798581	Expressed
AC198490.3_FG003	0.757453	0.945642	Expressed
AC198509.3_FG004	0.432241	0.80444	Expressed
AC198511.3_FG002	1.77509	1.91868	Expressed
AC198511.3_FG007	5.09547	1.72042	Expressed
AC198518.3_FG001	6.0092	6.07583	Expressed
AC198518.3_FG003	5.23564	4.72407	Expressed
AC198588.3_FG004	1.40902	1.32301	Expressed
AC198599.3_FG011_X_1	7.82396	9.09164	Expressed
AC198650.3_FG003	0.0178747	1.04517	Expressed
AC198651.3_FG009	1.04321	1.10028	Expressed
AC198651.3_FG009_X_1	1.93224	2.5371	Expressed
AC198699.3_FG004	4.05128	3.76195	Expressed
AC198725.4_FG004	1.87136	1.29987	Expressed
AC198725.4_FG007	4.52888	4.54793	Expressed
AC198725.4_FG009	0.663465	0.475121	Expressed
AC198765.3_FG002	1.17378	1.32219	Expressed
AC198785.3_FG004	2.43516	1.6874	Expressed
AC198787.3_FG009	0.0699126	0.563041	Expressed
AC198871.3_FG001	8.0645	6.84754	Expressed
AC198871.3_FG004	0.809264	0.842506	Expressed
AC198923.4_FG002_O_1	3.15027	1.99357	Expressed
AC198928.3_FG005	0.956469	0.480771	Expressed
AC198933.3_FG001	1.00518	0.992169	Expressed
AC198937.4_FG003	2.0898	1.75468	Expressed
AC198940.4_FG006	0.556983	0.6311	Expressed
AC198982.3_FG006	2.3786	1.9165	Expressed
AC198983.3_FG002	2.67959	2.77099	Expressed
AC198998.2_FG003	1.58772	2.21996	Expressed
AC199001.3_FG005	16.7629	15.0662	Expressed
AC199045.2_FG004	0.613484	0.545927	Expressed
AC199054.3_FG003	0.801904	0.664148	Expressed
AC199058.2_FG001	3.79535	5.43301	Expressed
AC199058.2_FG001_X_1	7.76306	6.59029	Expressed
AC199065.2_FG001	0	5.1348	Expressed
AC199067.2_FG004	2.59023	2.70253	Expressed
AC199068.2_FG017	3.83977	3.42051	Expressed
AC199188.3_FG001	0	2.5844	Expressed
AC199207.3_FG008	2.33815	0.579129	Expressed
AC199315.4_FG001_O_1	14.3193	14.3123	Expressed
AC199328.3_FG001	0.633968	0.574029	Expressed
AC199348.3_FG001_X_1	26.0352	37.3123	Expressed
AC199349.2_FG007	0.282748	0.247321	Expressed
AC199363.4_FG003	5.03702	5.70242	Expressed
AC199384.3_FG002	0.502673	0.426911	Expressed
AC199476.4_FG004	1.38809	1.15797	Expressed
AC199480.3_FG005	0.883163	1.079	Expressed
AC199481.3_FG003	0.359208	0.321562	Expressed
AC199487.4_FG002	1.4275	1.299	Expressed
AC199487.4_FG003	5.82622	5.78612	Expressed
AC199487.4_FG004	1.5754	1.35787	Expressed
AC199492.3_FG004	1.1438	1.44431	Expressed
AC199506.2_FG005	1.94295	1.54189	Expressed
AC199526.5_FG002_O_1	11.4448	9.41237	Expressed
AC199526.5_FG002_O_3	232.159	198.652	Expressed
AC199526.5_FG003	10.618	9.95308	Expressed
AC199541.4_FG001	4.88549	3.56927	Expressed
AC199541.4_FG007	1.45756	1.92897	Expressed
AC199563.3_FG004	6.23691	3.96462	Expressed
AC199571.3_FG004	1.00311	1.14272	Expressed
AC199629.3_FG001	0.846821	1.0647	Expressed
AC199638.4_FG005_O_1	0	0.875805	Expressed
AC199701.4_FG002	2.21995	2.35072	Expressed
AC199703.3_FG001	2.83627	2.93869	Expressed
AC199705.3_FG008	4.52325	4.44265	Expressed
AC199708.2_FG001	0.529658	0.37287	Expressed
AC199765.4_FG008	7.42444	6.03819	Expressed
AC199768.4_FG008	0.426396	0.327121	Expressed
AC199779.3_FG006	1.2786	1.07158	Expressed
AC199782.5_FG001	20.5235	21.3526	Expressed
AC199782.5_FG002	19.5961	20.9636	Expressed
AC199788.4_FG001	2.19337	2.1255	Expressed
AC199788.4_FG004	7.83594	5.75045	Expressed
AC199811.4_FG004	0.965713	0.497775	Expressed
AC199812.4_FG003	7.61425	7.3036	Expressed
AC199826.4_FG003	0.517418	0.477949	Expressed
AC199826.4_FG003_X_1	2.03065	1.79608	Expressed
AC199843.4_FG006	0.487675	0.510375	Expressed
AC199874.4_FG004	7.67044	9.26562	Expressed
AC199901.3_FG002	12.7487	11.3594	Expressed
AC199910.4_FG004	0.518008	0.641867	Expressed
AC199914.4_FG002	1.81317	1.46399	Expressed
AC199961.4_FG001	0.641953	0.546084	Expressed
AC199961.4_FG002	1.91884	1.99235	Expressed
AC200038.4_FG012	0.691766	0.683265	Expressed
AC200057.4_FG007	2.33892	2.41308	Expressed
AC200063.3_FG001	0.618675	0.274959	Expressed
AC200063.3_FG003	2.23806	2.51356	Expressed
AC200099.4_FG003	2.70798	2.97441	Expressed
AC200099.4_FG004	7.31087	17.7958	Expressed
AC200101.4_FG002	1.47196	1.00327	Expressed
AC200119.4_FG001	0.105256	0.731264	Expressed
AC200140.3_FG002	0.697115	1.04568	Expressed
AC200141.2_FG005	14.1247	15.0721	Expressed
AC200180.3_FG003	0.670251	0.396217	Expressed
AC200202.2_FG003	1.3701	2.03337	Expressed
AC200203.2_FG006	0.351109	0.275404	Expressed
AC200209.1_FG001	0.737876	0.509633	Expressed
AC200211.3_FG002	0.550602	0.444847	Expressed
AC200222.4_FG007	1.81023	4.75704	Expressed
AC200242.4_FG002	19.664	17.5518	Expressed
AC200251.4_FG005	3.21983	3.98585	Expressed
AC200256.3_FG007	0	1.39131	Expressed
AC200287.4_FG006_X_1	2.10671	2.29944	Expressed
AC200298.4_FG001	0.681924	0.743019	Expressed
AC200300.3_FG002	40.0068	33.7579	Expressed
AC200314.4_FG002	0.840171	2.25149	Expressed
AC200317.4_FG002	1.15407	1.15308	Expressed
AC200322.4_FG013	1.00628	1.41768	Expressed
AC200505.4_FG005	18.988	14.0913	Expressed
AC200508.3_FG002	3.61484	2.19752	Expressed
AC200536.4_FG003	2.79163	3.54874	Expressed
AC200616.3_FG005	0	0.385768	Expressed
AC200617.3_FG003	0.539161	0.584184	Expressed
AC200622.3_FG007	0.433328	0.364644	Expressed
AC200662.4_FG006	1.79569	1.71582	Expressed
AC200663.4_FG004	1.45002	0.684832	Expressed
AC200703.4_FG004	0.908562	1.10891	Expressed
AC200703.4_FG005	1.89499	1.67963	Expressed
AC200725.4_FG002	0.0122554	1.74065	Expressed
AC200725.4_FG003	2.33548	1.54075	Expressed
AC200742.2_FG010	11.7381	10.3926	Expressed
AC200745.4_FG007	13.8752	14.3291	Expressed
AC200753.3_FG003	1.14902	1.24112	Expressed
AC200754.4_FG004	0.652873	0.528763	Expressed
AC200852.4_FG010	0.604971	0.584769	Expressed
AC200874.4_FG003	4.20476	4.89937	Expressed
AC200879.4_FG004	0.60937	0.400139	Expressed
AC201767.3_FG003	0.512747	0.451969	Expressed
AC201769.3_FG002	0.988396	0.803732	Expressed
AC201774.3_FG005	2.98961	2.31783	Expressed
AC201780.3_FG003	0	3.06812	Expressed
AC201798.4_FG002	4.70707	5.19642	Expressed
AC201798.4_FG002_X_1	1.62463	1.98958	Expressed
AC201872.4_FG003	2.36205	2.25076	Expressed
AC201894.4_FG007	1.80104	1.42678	Expressed
AC201896.4_FG003	4.93721	5.01443	Expressed
AC201911.3_FG004	21.7817	14.244	Expressed
AC201957.4_FG004	0.989	1.14182	Expressed
AC202000.4_FG003	0.123696	1.64977	Expressed
AC202011.3_FG010	1.16585	0.565642	Expressed
AC202041.4_FG003	0.535027	0.828131	Expressed
AC202041.4_FG005	6.58293	7.0953	Expressed
AC202073.4_FG001	5.48534	6.88132	Expressed
AC202086.2_FG001	0.876735	1.02095	Expressed
AC202086.2_FG003	3.63472	3.74946	Expressed
AC202091.4_FG005	3.2981	2.65772	Expressed
AC202095.2_FG002	0.666743	0.911231	Expressed
AC202107.3_FG001	1.66753	1.37511	Expressed
AC202120.3_FG003	52.5263	48.0027	Expressed
AC202139.3_FG009	0.75769	0.486947	Expressed
AC202144.5_FG001	2.0249	2.05638	Expressed
AC202145.3_FG001	0.678768	0.722467	Expressed
AC202148.4_FG003	0.470967	0.610224	Expressed
AC202153.4_FG003	0.837711	0.851924	Expressed
AC202162.4_FG003	0.742714	0.515141	Expressed
AC202164.3_FG003	1.11591	0.81069	Expressed
AC202181.3_FG010	0.92288	0.692828	Expressed
AC202185.4_FG004	14.8741	11.1704	Expressed
AC202432.3_FG006	1.03647	1.2101	Expressed
AC202432.3_FG006_X_1	1.72419	1.36194	Expressed
AC202432.3_FG007	14.876	15.7396	Expressed
AC202435.3_FG001	1.40639	0.99171	Expressed
AC202439.3_FG001	5.32878	7.824	Expressed
AC202445.4_FG008	0.574406	2.50921	Expressed
AC202454.4_FG002	0.308736	1.44291	Expressed
AC202534.2_FG002	10.6063	7.00072	Expressed
AC202535.2_FG004	66.5527	45.3141	Expressed
AC202548.4_FG002	0.654426	2.10036	Expressed
AC202549.3_FG008	0.799494	0.444712	Expressed
AC202561.3_FG005	0.606562	0.958354	Expressed
AC202705.2_FG008	0.677234	0.802402	Expressed
AC202707.3_FG002	0.432786	0.242698	Expressed
AC202835.3_FG004	0.354831	0.707284	Expressed
AC202855.3_FG004	0.708898	0.517367	Expressed
AC202864.3_FG002	3.23205	4.40975	Expressed
AC202877.3_FG003	0	1.09711	Expressed
AC202878.3_FG002	0	1.99292	Expressed
AC202883.4_FG006	1.12763	1.29954	Expressed
AC202915.3_FG002	6.14993	3.86954	Expressed
AC202917.3_FG005	8.93607	6.00604	Expressed
AC202924.3_FG002	0.949788	0.642236	Expressed
AC202926.3_FG001	0.832958	0.976426	Expressed
AC202929.3_FG003	1.16736	0.799803	Expressed
AC202929.3_FG005	0.407255	0.33564	Expressed
AC202938.3_FG009	1.31687	1.00211	Expressed
AC202971.2_FG012	273.022	247.648	Expressed
AC202974.3_FG004	2.8147	1.59045	Expressed
AC202985.3_FG006	13.1576	12.5623	Expressed
AC203031.3_FG002	1.80317	1.36079	Expressed
AC203048.3_FG001	12.2528	14.0337	Expressed
AC203070.3_FG007	1.20056	0.506291	Expressed
AC203078.3_FG002	0.103671	1.14841	Expressed
AC203090.3_FG001	0.560974	0.66673	Expressed
AC203094.3_FG006	2.59843	2.37658	Expressed
AC203173.3_FG004	85.4653	85.6071	Expressed
AC203220.3_FG002	6.02413	4.9286	Expressed
AC203220.3_FG002_X_1	51.5705	35.337	Expressed
AC203221.4_FG002	11.1653	11.6412	Expressed
AC203240.3_FG009	7.37765	6.98363	Expressed
AC203278.4_FG002	0.81937	0.319986	Expressed
AC203278.4_FG004	0.401998	1.56573	Expressed
AC203294.3_FG008	2.77252	2.91122	Expressed
AC203294.3_FG012	8.86923	9.53744	Expressed
AC203307.4_FG001	3.64494	2.02891	Expressed
AC203310.3_FG003	1.34829	1.22987	Expressed
AC203336.3_FG005	0.481196	0.308852	Expressed
AC203341.3_FG003	0.34554	0.238637	Expressed
AC203352.3_FG006	3.55947	4.04936	Expressed
AC203366.4_FG001	2.3654	2.14017	Expressed
AC203396.3_FG003	0.191676	1.35669	Expressed
AC203435.3_FG001	0.0352009	2.40116	Expressed
AC203535.4_FG001	8.49568	8.89646	Expressed
AC203535.4_FG002	6.38975	5.97867	Expressed
AC203535.4_FG004	65.3397	61.3195	Expressed
AC203570.4_FG005	5.63965	5.52599	Expressed
AC203571.3_FG001	3.30515	3.32302	Expressed
AC203685.3_FG013	0.405608	0.46018	Expressed
AC203742.3_FG012	0.00625006	0.747389	Expressed
AC203752.5_FG002	5.90127	4.85415	Expressed
AC203753.4_FG006	0.816784	1.1377	Expressed
AC203761.3_FG002	4.83545	5.1684	Expressed
AC203770.3_FG004	2.19293	2.29068	Expressed
AC203800.3_FG005	4.95629	3.60977	Expressed
AC203816.3_FG007	1.02202	1.10291	Expressed
AC203832.3_FG002	0.664962	1.1348	Expressed
AC203841.3_FG002	2.00741	1.66697	Expressed
AC203841.3_FG009	13.8582	12.8829	Expressed
AC203862.4_FG001	3.51602	2.96254	Expressed
AC203862.4_FG002	1.45932	1.38255	Expressed
AC203863.3_FG007	0.0312469	1.0997	Expressed
AC203865.3_FG001	2.74374	3.33034	Expressed
AC203879.3_FG008	22.1133	29.4773	Expressed
AC203898.4_FG009	2.52756	2.72977	Expressed
AC203909.3_FG003	1.29945	0.98364	Expressed
AC203909.3_FG006	1.61173	1.71011	Expressed
AC203920.3_FG004	2.28255	2.40113	Expressed
AC203957.3_FG004	6.98596	6.62147	Expressed
AC203957.3_FG004_X_1	2.94902	4.91503	Expressed
AC203958.3_FG003	2.78161	2.11144	Expressed
AC203958.3_FG003_X_1	1.76681	1.58137	Expressed
AC203966.5_FG002	4.49361	3.78606	Expressed
AC203966.5_FG003	11.346	6.42757	Expressed
AC203966.5_FG005	3.56582	3.0422	Expressed
AC203972.3_FG001_O_1	4.43416	4.29451	Expressed
AC203975.3_FG006	0	1.85658	Expressed
AC203985.4_FG001	0.75385	1.03739	Expressed
AC203985.4_FG005_O_1	14.9222	13.9046	Expressed
AC203986.3_FG013	0.522347	0.0810432	Expressed
AC203989.4_FG001	5.38502	7.04442	Expressed
AC204007.3_FG008	2.75872	1.64686	Expressed
AC204016.3_FG002	2.75636	3.40648	Expressed
AC204019.3_FG002	0.592703	0.292394	Expressed
AC204033.3_FG008	44.0388	33.5368	Expressed
AC204045.3_FG005	0.416701	0.820101	Expressed
AC204046.3_FG003	2.42929	2.36957	Expressed
AC204053.2_FG001	1.09672	1.18258	Expressed
AC204065.3_FG005	3.9068	4.73408	Expressed
AC204070.3_FG004	1.46299	1.64328	Expressed
AC204212.4_FG001	131.564	80.6166	Expressed
AC204230.3_FG004	31.8253	42.1298	Expressed
AC204277.3_FG006	3.33791	3.51411	Expressed
AC204292.4_FG002	0.491216	0.441313	Expressed
AC204292.4_FG003	1.42019	1.30017	Expressed
AC204292.4_FG004	0.876517	0.848165	Expressed
AC204301.3_FG008	2.26288	2.25054	Expressed
AC204311.4_FG004	0.992058	0.912443	Expressed
AC204313.3_FG002	0.604898	0.473859	Expressed
AC204317.4_FG001	33.2271	33.7227	Expressed
AC204325.3_FG002	1.1608	1.39298	Expressed
AC204345.3_FG003	1.78909	2.51446	Expressed
AC204359.3_FG005	1.58903	1.42709	Expressed
AC204366.3_FG008	0.366306	1.0243	Expressed
AC204381.3_FG001	1.46251	1.33831	Expressed
AC204399.3_FG003	0.60004	0.57357	Expressed
AC204407.3_FG004	0.627453	0.404022	Expressed
AC204431.3_FG001	0	13.6792	Expressed
AC204437.3_FG004	0.640784	0.506765	Expressed
AC204472.3_FG002	1.23877	1.03895	Expressed
AC204502.4_FG006	2.34242	1.19214	Expressed
AC204502.4_FG013	0.410647	0.41374	Expressed
AC204509.4_FG007	0.277535	0.536261	Expressed
AC204515.4_FG006	0.503914	0.523981	Expressed
AC204530.4_FG002	3.49321	4.71086	Expressed
AC204536.3_FG006	2.10303	2.85241	Expressed
AC204539.4_FG001	1.26217	1.60576	Expressed
AC204539.4_FG002	2.08542	2.49591	Expressed
AC204539.4_FG003	9.12742	8.40848	Expressed
AC204540.3_FG001	0.730226	0.49882	Expressed
AC204596.3_FG003	0.348151	0.419828	Expressed
AC204596.3_FG004	0.5537	0.67247	Expressed
AC204611.4_FG001	0.665252	0.309697	Expressed
AC204611.4_FG002	15.5168	6.59488	Expressed
AC204627.4_FG003	1.49959	0.745698	Expressed
AC204634.3_FG002	0.413835	0.592325	Expressed
AC204659.3_FG005	0.587256	0.7516	Expressed
AC204662.3_FG004	1.63981	1.14953	Expressed
AC204662.3_FG005	0.693425	0.986731	Expressed
AC204706.2_FG001	5.27273	3.6512	Expressed
AC204707.4_FG003	0.675789	0.299921	Expressed
AC204711.3_FG002	4.47035	2.66586	Expressed
AC204712.3_FG002	7.32701	7.5061	Expressed
AC204717.3_FG005	0.82394	0.724267	Expressed
AC204746.3_FG010	4.87528	11.7425	Expressed
AC204755.4_FG003	1.8958	1.57595	Expressed
AC204821.3_FG005	2.4094	2.51201	Expressed
AC204839.2_FG015	0.413539	0.179375	Expressed
AC204842.3_FG004	10.0917	6.74312	Expressed
AC204868.3_FG004	0.921658	0.482059	Expressed
AC204880.3_FG002	1.76471	2.46096	Expressed
AC204884.3_FG004	7.21683	5.15177	Expressed
AC204931.3_FG004	0.042912	0.435716	Expressed
AC204940.3_FG007	0.138511	1.24397	Expressed
AC204948.3_FG006	9.32834	9.49993	Expressed
AC205004.3_FG001	0.53624	0.654204	Expressed
AC205006.3_FG001	0.674754	1.10792	Expressed
AC205006.3_FG010	1.48774	1.00285	Expressed
AC205008.4_FG001	6.73098	5.94688	Expressed
AC205008.4_FG002	0.889148	0.948541	Expressed
AC205010.4_FG001	0.747829	1.11074	Expressed
AC205014.4_FG003	0.563343	4.29852	Expressed
AC205033.4_FG004	1.01039	0.838132	Expressed
AC205035.3_FG004	0.00406844	6.74316	Expressed
AC205052.4_FG004	0.31905	0.280301	Expressed
AC205057.3_FG002_O_1	5.30467	5.63235	Expressed
AC205057.3_FG003	6.14118	7.99508	Expressed
AC205057.3_FG004	3.68064	4.76612	Expressed
AC205057.3_FG004_X_1	5.3916	6.02591	Expressed
AC205077.3_FG003	2.68991	3.19805	Expressed
AC205121.2_FG002	1.34765	1.10053	Expressed
AC205122.4_FG003	163.055	127.108	Expressed
AC205122.4_FG010	0.125167	0.499964	Expressed
AC205142.3_FG004	1.75507	1.56524	Expressed
AC205159.3_FG006	18.5182	13.7781	Expressed
AC205175.3_FG002	1.08984	1.1061	Expressed
AC205239.3_FG005	0.425998	0.284021	Expressed
AC205247.3_FG001	1.91849	1.64806	Expressed
AC205250.3_FG006	5.01945	2.56332	Expressed
AC205278.3_FG002	0.991205	0.510759	Expressed
AC205280.2_FG004	0	0.873373	Expressed
AC205311.3_FG006	0.349397	0.692854	Expressed
AC205314.3_FG011	1.79151	0.78662	Expressed
AC205320.3_FG004	1.94138	1.29606	Expressed
AC205325.3_FG002	0.761205	0.886282	Expressed
AC205326.3_FG002	2.49523	2.82965	Expressed
AC205326.3_FG002_O_1	5.78174	4.65753	Expressed
AC205345.3_FG002	0.534585	0.391488	Expressed
AC205360.2_FG001	5.74216	4.56799	Expressed
AC205362.4_FG002	1.50984	0.666671	Expressed
AC205376.4_FG003	7.29848	10.6011	Expressed
AC205376.4_FG005	0.0362201	6.12771	Expressed
AC205376.4_FG008	4.4425	4.37658	Expressed
AC205383.3_FG003	4.96312	5.72787	Expressed
AC205396.3_FG001	1.0005	0.911873	Expressed
AC205413.4_FG001	0.920099	1.01752	Expressed
AC205419.3_FG001	15.7667	14.8556	Expressed
AC205471.4_FG002	12.3146	12.8878	Expressed
AC205471.4_FG003	1.38497	1.15688	Expressed
AC205471.4_FG007	35.1419	32.3148	Expressed
AC205475.2_FG003	1.48386	1.44306	Expressed
AC205484.3_FG004	36.6808	2.22445	Expressed
AC205484.3_FG005	0.1169	1.53764	Expressed
AC205499.3_FG004	1.09137	1.07827	Expressed
AC205500.3_FG002	0.462898	0.643223	Expressed
AC205502.4_FG001	2.6885	1.76009	Expressed
AC205502.4_FG004	0.696173	0.686242	Expressed
AC205514.4_FG001	2.25756	2.18141	Expressed
AC205520.3_FG004	12.7852	17.9642	Expressed
AC205520.3_FG005	0.855848	1.07519	Expressed
AC205521.3_FG003	18.1073	16.3417	Expressed
AC205529.3_FG007	0.546428	0.597497	Expressed
AC205534.3_FG002	0.593178	0.821391	Expressed
AC205536.3_FG005	0.67934	0.543971	Expressed
AC205558.3_FG002	3.10514	2.78018	Expressed
AC205558.3_FG003	0.651816	0.350156	Expressed
AC205562.3_FG002	0.823711	0.417766	Expressed
AC205573.3_FG002	0.146237	1.96677	Expressed
AC205574.3_FG006	2.51757	2.05509	Expressed
AC205605.3_FG001	3.24776	1.48067	Expressed
AC205608.4_FG004	22.2811	20.8802	Expressed
AC205664.3_FG001	3.55025	2.9975	Expressed
AC205673.3_FG006	1.47033	1.67188	Expressed
AC205674.4_FG004	0.360799	0.34772	Expressed
AC205677.3_FG001	8.92799	8.30887	Expressed
AC205703.4_FG001	6.52303	5.17282	Expressed
AC205703.4_FG002	13.1628	13.1548	Expressed
AC205703.4_FG005	2.09122	2.09744	Expressed
AC205703.4_FG006	13.9114	9.71515	Expressed
AC205703.4_FG010	5.68107	6.19845	Expressed
AC205713.4_FG008	0.264161	0.48561	Expressed
AC205725.3_FG010	6.92972	5.01374	Expressed
AC205725.3_FG011	1.54309	0.952002	Expressed
AC205730.3_FG002	12.854	14.1271	Expressed
AC205735.3_FG006	0.583569	0.755147	Expressed
AC205834.3_FG001	1.62139	1.43741	Expressed
AC205840.4_FG006	1.65316	1.04111	Expressed
AC205850.4_FG001	0.667375	0.690631	Expressed
AC205886.3_FG001	0.852393	7.16567	Expressed
AC205888.4_FG004	0.719487	0.7917	Expressed
AC205897.3_FG002	81.8668	71.188	Expressed
AC205905.3_FG006	0.543505	0.465163	Expressed
AC205968.3_FG001	1.70071	1.47551	Expressed
AC205982.3_FG014	5.79178	3.92219	Expressed
AC205990.3_FG003	7.51025	2.90145	Expressed
AC206030.4_FG001	1.23343	0.651485	Expressed
AC206031.3_FG007	1.64935	0.645578	Expressed
AC206060.3_FG002	1.92307	1.54808	Expressed
AC206160.3_FG003	1.2636	0.984559	Expressed
AC206185.3_FG006	3.75291	3.7818	Expressed
AC206201.3_FG004	26.8162	17.2532	Expressed
AC206208.3_FG002	9.93442	7.15893	Expressed
AC206217.2_FG009	5.66968	5.12445	Expressed
AC206223.3_FG001	6.88383	8.64419	Expressed
AC206223.3_FG005	0.200433	0.539027	Expressed
AC206223.3_FG006	1.81911	1.51099	Expressed
AC206223.3_FG010	23.8353	18.5409	Expressed
AC206259.3_FG003	1.84471	2.32363	Expressed
AC206260.3_FG004	0.604738	0.743924	Expressed
AC206273.3_FG004	0.541407	0.777816	Expressed
AC206274.3_FG006	0	1.27251	Expressed
AC206280.3_FG005	0.302658	0.359924	Expressed
AC206283.3_FG003	0.42973	0.477642	Expressed
AC206307.3_FG002	2.79479	2.31317	Expressed
AC206319.2_FG004	1.54005	1.29832	Expressed
AC206326.3_FG004	1.24322	1.04436	Expressed
AC206344.3_FG003	9.16198	8.47184	Expressed
AC206400.3_FG003	0	2.23867	Expressed
AC206403.3_FG002	1.09157	1.03275	Expressed
AC206493.3_FG001	1.03973	1.41836	Expressed
AC206509.3_FG009	0.588872	0.608209	Expressed
AC206512.3_FG004	0	2.2198	Expressed
AC206547.2_FG002	0.561358	0.402891	Expressed
AC206557.3_FG015	1.86991	3.21703	Expressed
AC206582.2_FG002	8.56693	6.17712	Expressed
AC206582.2_FG002_X_1	2.31215	2.26175	Expressed
AC206611.3_FG002	2.13152	0.392792	Expressed
AC206637.3_FG001	0.0384746	13.2167	Expressed
AC206641.3_FG003	1.65543	2.91504	Expressed
AC206642.4_FG001	37.1773	30.0343	Expressed
AC206655.3_FG002	0.511663	0.437206	Expressed
AC206660.4_FG008	1.03661	1.02971	Expressed
AC206666.2_FG004	47.1188	35.2424	Expressed
AC206768.3_FG005	1.18412	1.14562	Expressed
AC206788.3_FG008	362.982	370.064	Expressed
AC206788.3_FG015	5.08151	4.82798	Expressed
AC206837.3_FG001	0.887006	0.803068	Expressed
AC206840.3_FG002	3.92411	3.75087	Expressed
AC206840.3_FG002_O_1	7.43519	7.36926	Expressed
AC206854.3_FG002	0.532691	0.835387	Expressed
AC206861.3_FG002	2.97673	3.28542	Expressed
AC206898.3_FG006	0.51466	0.420649	Expressed
AC206901.3_FG004	1.35941	0.961574	Expressed
AC206901.3_FG005	2.14342	2.00984	Expressed
AC206951.3_FG004	1.68737	0.776462	Expressed
AC206951.3_FG017	56.3438	37.1934	Expressed
AC206954.3_FG006	0.712888	1.08328	Expressed
AC206968.3_FG003	1.39146	0.000253103	Expressed
AC206989.4_FG002	7.43931	9.25317	Expressed
AC207043.3_FG002	2.04005	2.11583	Expressed
AC207051.3_FG004	1.33491	1.45408	Expressed
AC207110.3_FG001	34.218	34.1798	Expressed
AC207191.3_FG003	0.498218	0.307657	Expressed
AC207196.3_FG002	0.814552	1.10863	Expressed
AC207206.3_FG001	0.820871	1.70448	Expressed
AC207223.3_FG003	0	2.94792	Expressed
AC207225.3_FG003	0.532667	0.516175	Expressed
AC207244.3_FG003	0.771711	0.995729	Expressed
AC207260.3_FG003	1.0565	0.793973	Expressed
AC207265.3_FG002	15.2289	12.0472	Expressed
AC207282.3_FG009	1.07228	0.685639	Expressed
AC207309.3_FG007	3.78774	3.55767	Expressed
AC207314.3_FG001	0.636328	0.7906	Expressed
AC207340.3_FG004	1.84814	1.26098	Expressed
AC207342.3_FG007	2.92911	2.73874	Expressed
AC207342.3_FG008	85.0442	80.592	Expressed
AC207347.3_FG005	6.38425	6.94928	Expressed
AC207395.3_FG003	0.727426	1.07961	Expressed
AC207410.3_FG002	111.676	165.013	Expressed
AC207418.3_FG003	2.72056	2.19577	Expressed
AC207427.3_FG005	50.7172	38.3644	Expressed
AC207533.2_FG002	6.94039	6.14627	Expressed
AC207537.3_FG003	1.34339	2.47828	Expressed
AC207544.3_FG010	0.88927	0.391836	Expressed
AC207562.3_FG001	1.84716	2.47932	Expressed
AC207627.2_FG001	3.71603	3.49219	Expressed
AC207628.4_FG009	18.3432	17.752	Expressed
AC207628.4_FG010	4.67283	3.48165	Expressed
AC207628.4_FG011	15.2872	11.6653	Expressed
AC207652.3_FG001	1.90285	1.95752	Expressed
AC207655.2_FG003_O_1	0.00223161	2.54051	Expressed
AC207656.3_FG002	6.72001	6.32799	Expressed
AC207664.3_FG001	0.04231	0.546808	Expressed
AC207680.2_FG006	0.677375	1.01763	Expressed
AC207683.3_FG002	2.96246	2.74914	Expressed
AC207722.2_FG009	60.9843	57.2094	Expressed
AC207726.3_FG002	0.23782	0.789901	Expressed
AC207728.2_FG003	1.08871	2.15667	Expressed
AC207732.3_FG010_O_1	11.2398	9.08653	Expressed
AC207752.3_FG007	0.831475	0	Expressed
AC207755.3_FG005	4.894	4.80207	Expressed
AC207756.3_FG001	11.5509	11.6625	Expressed
AC207771.3_FG006	0.550687	0.50532	Expressed
AC207803.3_FG003	0.901963	0.958266	Expressed
AC207885.3_FG006	0	4.86461	Expressed
AC207890.3_FG002	23.6797	24.0608	Expressed
AC208023.3_FG001	103.542	110.832	Expressed
AC208028.3_FG001	9.38734	6.59696	Expressed
AC208031.3_FG002	1.27372	1.19476	Expressed
AC208031.3_FG003	5.60276	5.65987	Expressed
AC208031.3_FG003_O_1	6.3667	6.58869	Expressed
AC208031.3_FG005	0.644601	0.736517	Expressed
AC208040.3_FG002	0.0588162	1.80901	Expressed
AC208077.3_FG004	215.794	201.123	Expressed
AC208110.2_FG006	13.3597	13.1379	Expressed
AC208110.2_FG007	9.41699	8.31589	Expressed
AC208113.3_FG005	1.92341	1.81727	Expressed
AC208113.3_FG009	25.6939	25.927	Expressed
AC208120.4_FG001	0.378884	0.275963	Expressed
AC208201.3_FG001	6.06011	4.6253	Expressed
AC208201.3_FG002	17.0945	14.059	Expressed
AC208201.3_FG003	24.5193	21.6777	Expressed
AC208203.3_FG006_O_1	1.0696	0.912273	Expressed
AC208204.3_FG002	8.63071	3.45948	Expressed
AC208204.3_FG006	78.2976	76.5295	Expressed
AC208212.3_FG001	0.346611	0.353881	Expressed
AC208217.3_FG001	1.80223	1.02995	Expressed
AC208221.3_FG002	0.394938	20.8943	Expressed
AC208233.3_FG002	0.71785	0.544898	Expressed
AC208309.3_FG002	0	0.666197	Expressed
AC208327.4_FG003	11.7604	12.6411	Expressed
AC208327.4_FG006	3.83446	3.88073	Expressed
AC208333.3_FG001	0.438186	1.3712	Expressed
AC208341.4_FG005	25.165	26.7907	Expressed
AC208341.4_FG006	3.1504	2.99456	Expressed
AC208341.4_FG008	0.496823	0.495766	Expressed
AC208346.3_FG004	4.29719	4.99888	Expressed
AC208358.3_FG005	3.0198	2.41434	Expressed
AC208427.3_FG010	0.804151	4.53497	Expressed
AC208436.3_FG005	3.61128	2.28104	Expressed
AC208436.3_FG007	1.25041	1.37897	Expressed
AC208440.3_FG003	7.87062	9.26839	Expressed
AC208440.3_FG003_O_1	2.0801	1.60918	Expressed
AC208450.3_FG002	0.494399	0.336695	Expressed
AC208511.3_FG002_O_1	1.38582	47.8466	Expressed
AC208512.3_FG004	0.750629	0.77564	Expressed
AC208514.3_FG001	2.52044	1.77736	Expressed
AC208518.3_FG002	1.12658	2.16535	Expressed
AC208524.3_FG001	3.04596	5.1171	Expressed
AC208529.2_FG003	0.880516	0.607272	Expressed
AC208551.3_FG008	0.167782	0.543207	Expressed
AC208569.3_FG005	1.10611	0.444724	Expressed
AC208571.4_FG001	19.6565	15.2818	Expressed
AC208577.3_FG005	1.9338	0.384038	Expressed
AC208579.3_FG004	3.82668	6.23535	Expressed
AC208579.3_FG004_X_1	3.18375	7.30366	Expressed
AC208614.3_FG001	0.151072	2.61473	Expressed
AC208638.3_FG002	0.922492	0.728037	Expressed
AC208654.2_FG001	0.370831	0.0728126	Expressed
AC208665.3_FG004	0.175951	0.749929	Expressed
AC208666.2_FG006	0.450003	0.504292	Expressed
AC208713.3_FG001	0.574472	0.366462	Expressed
AC208724.3_FG001	2.06069	1.67189	Expressed
AC208826.3_FG005	1.80719	1.71951	Expressed
AC208827.3_FG001	0.375225	0.62423	Expressed
AC208837.3_FG003	0.993813	0.740599	Expressed
AC208847.4_FG001	5.50808	3.57638	Expressed
AC208853.3_FG002	0.0885135	0.491685	Expressed
AC208855.3_FG002	7.47279	12.1141	Expressed
AC208892.3_FG003	0	2.11813	Expressed
AC208897.3_FG003	0.839543	0.503298	Expressed
AC208897.3_FG004	10.6691	8.85145	Expressed
AC208907.3_FG005	2.19084	2.06245	Expressed
AC208911.3_FG006	1.56586	0.725773	Expressed
AC208929.3_FG004	0.950922	1.36153	Expressed
AC209019.3_FG003	1.02611	0.711777	Expressed
AC209028.3_FG004	0.685328	0.283775	Expressed
AC209050.3_FG003	2.53111	1.17906	Expressed
AC209053.2_FG002	0.524012	0.584817	Expressed
AC209057.2_FG003	0.740806	0.777063	Expressed
AC209060.2_FG009	0.948866	0.796815	Expressed
AC209080.3_FG004	0.440909	0.354863	Expressed
AC209084.3_FG004	0.736065	0.703751	Expressed
AC209093.3_FG006	0.0267865	0.951808	Expressed
AC209169.3_FG001	0.454603	0.266319	Expressed
AC209206.3_FG005	5.55805	5.024	Expressed
AC209206.3_FG011	3.7134	4.33908	Expressed
AC209208.3_FG001	5.09446	4.6565	Expressed
AC209208.3_FG002	259.335	204.451	Expressed
AC209208.3_FG005	8.90075	7.62127	Expressed
AC209242.3_FG003	5.26168	5.62665	Expressed
AC209257.4_FG003	1.8093	0.870248	Expressed
AC209257.4_FG005	1.52446	0	Expressed
AC209257.4_FG006	0.985479	0.714497	Expressed
AC209257.4_FG008_O_1	4.19571	3.34563	Expressed
AC209259.3_FG002_O_1	3.32847	11.2438	Expressed
AC209364.3_FG009	1.02639	0.668092	Expressed
AC209374.4_FG002	9.15058	8.02065	Expressed
AC209375.3_FG001	0.0504846	1.41911	Expressed
AC209377.3_FG003	4.47642	4.34064	Expressed
AC209378.3_FG005	1.29704	1.44648	Expressed
AC209396.4_FG001	0.0129259	0.283185	Expressed
AC209396.4_FG003	0.607854	0.625937	Expressed
AC209428.2_FG005	3.41851	3.63517	Expressed
AC209438.4_FG002	0.753956	0.674697	Expressed
AC209445.3_FG001	1.02414	0.878989	Expressed
AC209455.3_FG007	0.597943	0.555035	Expressed
AC209455.3_FG009	10.9725	8.36761	Expressed
AC209460.3_FG002	7.04828	8.16732	Expressed
AC209625.2_FG001	20.4236	23.8164	Expressed
AC209625.2_FG001_X_1	0.585901	1.30403	Expressed
AC209626.2_FG013	14.3624	11.901	Expressed
AC209636.2_FG003	11.3553	12.8968	Expressed
AC209640.2_FG006	1.64346	1.20365	Expressed
AC209664.3_FG002	2.38519	2.26602	Expressed
AC209666.3_FG013	0	0.525662	Expressed
AC209675.3_FG001	0	0.557654	Expressed
AC209688.3_FG009	1.48598	0.39546	Expressed
AC209690.3_FG002	5.30933	6.27793	Expressed
AC209696.3_FG002	2.68551	2.09088	Expressed
AC209712.3_FG002	0.964527	1.21955	Expressed
AC209739.3_FG005	2.82456	2.56331	Expressed
AC209759.2_FG006	0.383226	0.367161	Expressed
AC209765.3_FG001	1.53495	1.66313	Expressed
AC209784.3_FG007	11.6532	13.6816	Expressed
AC209819.3_FG005	1.22576	0.730586	Expressed
AC209819.3_FG006	1.57095	1.35765	Expressed
AC209819.3_FG009	0.95579	0.829894	Expressed
AC209819.3_FG012	2.47799	2.00463	Expressed
AC209826.3_FG003	10.3325	11.9998	Expressed
AC209835.4_FG004	5.20478	5.86658	Expressed
AC209841.3_FG007	1.75702	2.09527	Expressed
AC209845.4_FG010	0.744205	0.567175	Expressed
AC209852.3_FG001	1.27815	0.86516	Expressed
AC209858.4_FG002	3.75909	4.03708	Expressed
AC209858.4_FG004	5.29076	3.82336	Expressed
AC209877.3_FG002	3.0622	3.50787	Expressed
AC209881.3_FG004	0.191952	0.518984	Expressed
AC209898.2_FG004	3.34981	3.51222	Expressed
AC209900.4_FG005	0.675492	0.397201	Expressed
AC209900.4_FG007	0.723603	0.633161	Expressed
AC209905.4_FG002	0.00456641	0.450447	Expressed
AC209935.4_FG006	0.531561	0.161036	Expressed
AC209940.3_FG010	0.573109	1.07117	Expressed
AC209944.5_FG011	1.03655	0.702858	Expressed
AC209944.5_FG013	0.404053	0.61108	Expressed
AC209987.4_FG002	16.9069	10.7364	Expressed
AC209987.4_FG010	2.22073	1.72038	Expressed
AC209990.3_FG001	18.8729	16.5675	Expressed
AC210003.2_FG004	22.3737	15.2896	Expressed
AC210003.2_FG015	116.54	116.147	Expressed
AC210013.4_FG002	3.32203	2.33769	Expressed
AC210013.4_FG005	0.262918	0.626241	Expressed
AC210013.4_FG006	13.9035	15.191	Expressed
AC210013.4_FG008	5.98592	6.45964	Expressed
AC210013.4_FG009	4.41489	3.80542	Expressed
AC210013.4_FG010	2.0342	2.37683	Expressed
AC210013.4_FG011	13.3393	10.5868	Expressed
AC210013.4_FG012	2.39551	1.7082	Expressed
AC210013.4_FG013	0.936353	0.690955	Expressed
AC210013.4_FG014	6.96621	6.23919	Expressed
AC210013.4_FG016	41.0823	28.7643	Expressed
AC210013.4_FG018	49.5825	44.4717	Expressed
AC210013.4_FG019	73.4999	61.1374	Expressed
AC210023.3_FG008	1.09507	1.07009	Expressed
AC210023.3_FG014	11.3486	13.5581	Expressed
AC210023.3_FG015	13.8194	11.3158	Expressed
AC210038.3_FG005	2.23417	2.12321	Expressed
AC210046.4_FG002	0.140113	1.60024	Expressed
AC210058.3_FG005	0.5738	0.66486	Expressed
AC210067.3_FG005	0.0248104	1.88638	Expressed
AC210158.3_FG001	20.7924	5.56573	Expressed
AC210158.3_FG003	0.66499	0.664081	Expressed
AC210158.3_FG004	1.38752	1.44152	Expressed
AC210163.3_FG005	1.7717	0.895636	Expressed
AC210168.4_FG003	1.08115	2.65237	Expressed
AC210169.3_FG002	1.04728	0.971033	Expressed
AC210173.4_FG001	1.67919	1.7845	Expressed
AC210173.4_FG002	3.05756	3.94102	Expressed
AC210173.4_FG005	3.77791	6.62163	Expressed
AC210193.4_FG002	191.669	159.215	Expressed
AC210199.4_FG003	9.18207	9.43789	Expressed
AC210204.3_FG002	12.2387	13.2859	Expressed
AC210205.3_FG007	2.14407	1.33198	Expressed
AC210298.2_FG001_O_1	0.0108759	1.31724	Expressed
AC210298.2_FG002	2.79088	2.47793	Expressed
AC210303.3_FG001	11.0973	8.50029	Expressed
AC210312.3_FG002	3.64231	3.22874	Expressed
AC210314.3_FG006	15.8689	17.4387	Expressed
AC210517.3_FG003	23.5456	18.4334	Expressed
AC210595.3_FG004	17.618	52.5079	Expressed
AC210596.3_FG003	1.56726	3.96987	Expressed
AC210598.3_FG003	0.447656	0.438372	Expressed
AC210598.3_FG003_X_1	3.25191	6.07514	Expressed
AC210607.3_FG010	1.74794	1.54543	Expressed
AC210609.1_FG007	39.0652	48.6957	Expressed
AC210612.4_FG004	0.991017	1.02627	Expressed
AC210612.4_FG007	0.429054	0.295558	Expressed
AC210669.3_FG001	52.9164	36.0659	Expressed
AC210671.4_FG002	33.6401	18.0957	Expressed
AC210725.4_FG011	0.53472	0.643034	Expressed
AC210731.3_FG002	1.51566	0.72206	Expressed
AC210777.4_FG004	0.886751	1.85127	Expressed
AC210780.3_FG004	1.69059	1.20545	Expressed
AC210785.3_FG002_O_1	1.8966	1.87915	Expressed
AC210816.3_FG006	15.0623	15.7089	Expressed
AC210830.3_FG003	2.44997	2.00949	Expressed
AC210844.4_FG004	0	3.29701	Expressed
AC210848.3_FG004	1.15522	1.63949	Expressed
AC210973.2_FG002	0.467031	0.498324	Expressed
AC211010.3_FG003	0.394001	0.294825	Expressed
AC211154.4_FG002	0.492853	0.571573	Expressed
AC211164.5_FG003	17.9091	16.8245	Expressed
AC211164.5_FG004	7.22629	5.2689	Expressed
AC211175.3_FG005	3.4005	2.7934	Expressed
AC211185.3_FG002	0.916815	0.842281	Expressed
AC211186.3_FG004	2.26012	1.96359	Expressed
AC211247.4_FG001	1.65728	2.54764	Expressed
AC211252.4_FG001	0.542251	1.24698	Expressed
AC211252.4_FG003	4.79807	3.84934	Expressed
AC211265.4_FG011	0.701711	1.08345	Expressed
AC211265.4_FG012	3.56857	2.57919	Expressed
AC211276.4_FG008_O_1	2.5533	2.49065	Expressed
AC211277.2_FG002	5.44222	4.09823	Expressed
AC211319.3_FG002	2.25714	2.19866	Expressed
AC211323.4_FG003	0.390494	0.661266	Expressed
AC211327.4_FG005	9.2281	6.70599	Expressed
AC211327.4_FG006	4.44912	3.83029	Expressed
AC211341.4_FG002	0.663317	0.323033	Expressed
AC211349.4_FG001	19.8881	16.5149	Expressed
AC211357.4_FG003	0.662658	0.450432	Expressed
AC211357.4_FG004	2.53364	2.8214	Expressed
AC211370.4_FG007	77.4834	53.1417	Expressed
AC211390.3_FG001	3.60498	3.90093	Expressed
AC211394.4_FG004	39.9819	41.4312	Expressed
AC211395.4_FG002	1.53831	1.36929	Expressed
AC211401.4_FG003_O_1	8.15935	8.52309	Expressed
AC211414.4_FG004	0.772929	1.0121	Expressed
AC211474.3_FG006	2.14007	2.28649	Expressed
AC211477.3_FG021	0.787509	0.727138	Expressed
AC211478.3_FG004	0.013475	1.33951	Expressed
AC211488.4_FG002	1.18439	1.00346	Expressed
AC211513.3_FG003	1.3267	3.22125	Expressed
AC211532.3_FG001	0.366706	0.542019	Expressed
AC211546.2_FG001	10.3257	11.9563	Expressed
AC211565.3_FG001	0.473902	0.479971	Expressed
AC211584.4_FG004_O_1	14.5062	13.8798	Expressed
AC211634.4_FG007	25.2328	20.0157	Expressed
AC211634.4_FG009	0.3435	0.219386	Expressed
AC211645.4_FG002	0.196795	0.729997	Expressed
AC211652.4_FG001	11.1542	6.78525	Expressed
AC211652.4_FG002	3.78868	4.10267	Expressed
AC211669.4_FG006	0	1.02115	Expressed
AC211687.3_FG007	0.393916	1.26295	Expressed
AC211698.5_FG003	5.89086	4.46559	Expressed
AC211707.4_FG003	2.13383	1.96438	Expressed
AC211737.3_FG012	3.30024	3.44742	Expressed
AC211738.4_FG003	8.23331	41.5084	Expressed
AC211739.4_FG005	0.825903	0.826117	Expressed
AC211749.4_FG007	0.282766	0.979717	Expressed
AC211753.5_FG001	1.30381	1.16247	Expressed
AC211887.3_FG006	0.472567	0.0551777	Expressed
AC211892.4_FG002	1.07807	1.00743	Expressed
AC211894.3_FG012	4.88446	3.55486	Expressed
AC211907.3_FG006	0.801883	1.20092	Expressed
AC211907.3_FG007	0.750485	0.943997	Expressed
AC211913.3_FG001	0.120257	1.13495	Expressed
AC211914.3_FG002	2.37792	3.16549	Expressed
AC211914.3_FG002_X_1	6.44748	8.16649	Expressed
AC211995.4_FG004	2.07494	1.69248	Expressed
AC212001.2_FG009	0.900098	0.768466	Expressed
AC212015.4_FG003	0.943923	0.713741	Expressed
AC212023.4_FG004	24.3187	40.1082	Expressed
AC212023.4_FG006	0.503649	0.440047	Expressed
AC212023.4_FG007	4.37738	4.02852	Expressed
AC212057.3_FG017	0.648316	0.946872	Expressed
AC212068.4_FG004	0.818611	2.70653	Expressed
AC212068.4_FG005	18.3895	26.2467	Expressed
AC212072.3_FG010	4.22928	5.73851	Expressed
AC212091.3_FG007	0.502329	0.873076	Expressed
AC212095.3_FG006	2.5115	2.05746	Expressed
AC212100.3_FG001	7.63186	5.85327	Expressed
AC212100.3_FG001_X_1	2.49297	2.34487	Expressed
AC212102.3_FG006	2.70422	2.29729	Expressed
AC212112.4_FG002	10.1519	10.4724	Expressed
AC212134.3_FG006	0.327025	11.3177	Expressed
AC212186.3_FG003	0.820498	0.846684	Expressed
AC212186.3_FG011	41.9342	34.7925	Expressed
AC212187.4_FG001	1.19558	2.14427	Expressed
AC212191.4_FG001	5.01849	3.95138	Expressed
AC212219.3_FG005	16.298	15.1317	Expressed
AC212228.3_FG001	0.798977	0.693014	Expressed
AC212276.2_FG007	0.605535	0.695083	Expressed
AC212277.4_FG003	5.71466	6.42353	Expressed
AC212279.4_FG004	1.58603	1.0844	Expressed
AC212290.3_FG006	10.0013	11.4741	Expressed
AC212351.4_FG001	1.97394	2.37364	Expressed
AC212353.4_FG004	6.01481	3.65765	Expressed
AC212404.3_FG006	5.06954	5.24834	Expressed
AC212467.3_FG001	0.859399	0.833383	Expressed
AC212560.4_FG003	0.89112	0.811008	Expressed
AC212564.2_FG001	4.59808	5.33491	Expressed
AC212565.3_FG001	43.6501	30.0675	Expressed
AC212565.3_FG002	0.86526	0.866668	Expressed
AC212567.3_FG003	0.485087	0.671384	Expressed
AC212570.3_FG006	3.76616	3.33889	Expressed
AC212575.3_FG002	0.465068	0.392646	Expressed
AC212575.3_FG003	2.75274	2.39469	Expressed
AC212584.3_FG004	0.504867	0.41192	Expressed
AC212663.3_FG003	4.57959	4.23354	Expressed
AC212668.2_FG005	0.565146	0.676608	Expressed
AC212685.3_FG002	0.914705	1.11457	Expressed
AC212718.3_FG001	1.35933	0.683582	Expressed
AC212728.3_FG001	3.21323	4.32626	Expressed
AC212737.3_FG011	0.417416	0.413609	Expressed
AC212772.3_FG002	17.5389	16.6311	Expressed
AC212775.1_FG004	1.28951	0.65097	Expressed
AC212775.1_FG005	0.214423	0.580135	Expressed
AC212776.3_FG003	10.3281	6.51367	Expressed
AC212823.4_FG005	1.31599	1.27646	Expressed
AC212832.3_FG003	2.60846	1.76387	Expressed
AC212835.3_FG002	59.142	43.536	Expressed
AC212835.3_FG004	2.42739	4.61926	Expressed
AC212835.3_FG007	19.1565	16.4915	Expressed
AC212835.3_FG008	0.487163	0.254383	Expressed
AC212859.3_FG007	1.68184	1.77739	Expressed
AC212859.3_FG008	1.16923	0.851468	Expressed
AC212877.3_FG004	1.20851	0.827747	Expressed
AC212967.3_FG004	1.1374	1.44298	Expressed
AC213041.3_FG003	7.11289	7.40621	Expressed
AC213050.3_FG001	0.442444	0.384829	Expressed
AC213050.3_FG002	2.90209	3.83789	Expressed
AC213099.3_FG001	8.96273	7.00179	Expressed
AC213099.3_FG002	2.47939	2.48273	Expressed
AC213311.3_FG005	1.19214	0.546417	Expressed
AC213378.3_FG003	0.821424	0.514723	Expressed
AC213378.3_FG004	0.611366	0.379355	Expressed
AC213398.3_FG006	0	0.955584	Expressed
AC213398.3_FG008	0	1.79305	Expressed
AC213399.3_FG009	5.44441	4.13972	Expressed
AC213432.2_FG004	0.440244	0.533757	Expressed
AC213458.4_FG002	8.18065	11.614	Expressed
AC213463.3_FG002	3.41858	3.48208	Expressed
AC213463.3_FG004	0.625938	0.639518	Expressed
AC213463.3_FG007	10.6194	10.4711	Expressed
AC213463.3_FG009	1.57748	1.6348	Expressed
AC213463.3_FG014	0.77132	0.620106	Expressed
AC213521.3_FG005	12.1194	8.04507	Expressed
AC213594.3_FG002	1.94014	2.82152	Expressed
AC213595.2_FG001	1.09234	1.8025	Expressed
AC213600.3_FG002	4.46213	5.54277	Expressed
AC213612.3_FG001	33.5922	64.5475	Expressed
AC213612.3_FG002	9.11815	9.16469	Expressed
AC213614.3_FG001	5.29748	6.07552	Expressed
AC213618.3_FG005	2.42799	2.52186	Expressed
AC213618.3_FG008	3.08282	1.29888	Expressed
AC213621.5_FG002	0.524459	0.369169	Expressed
AC213621.5_FG004	1.83437	1.04447	Expressed
AC213623.3_FG002	5.91242	4.70351	Expressed
AC213628.3_FG004	0.623495	0.884392	Expressed
AC213628.3_FG005	2.29577	2.42366	Expressed
AC213629.3_FG009	0	0.984188	Expressed
AC213636.3_FG004	2.31738	1.65606	Expressed
AC213651.3_FG005	0.0397938	1.76406	Expressed
AC213654.3_FG001_O_1	14.1049	13.1435	Expressed
AC213654.3_FG001_O_3	2.03694	1.87075	Expressed
AC213654.3_FG003	7.70591	6.3071	Expressed
AC213654.3_FG005	1.7756	2.17071	Expressed
AC213654.3_FG006	0.283447	0.479695	Expressed
AC213663.4_FG001	7.72192	7.11811	Expressed
AC213677.3_FG008	4.32651	3.0267	Expressed
AC213691.4_FG001	0.0169364	0.724395	Expressed
AC213780.3_FG003	6.5746	5.88032	Expressed
AC213794.3_FG002	0.570919	0.316527	Expressed
AC213800.3_FG003	1.10709	1.08078	Expressed
AC213828.3_FG004	1.19698	1.16565	Expressed
AC213829.2_FG005	9.26306	11.6889	Expressed
AC213836.3_FG001	0.0234712	0.842002	Expressed
AC213847.4_FG008	0.872163	1.11605	Expressed
AC213850.3_FG004	0.71833	0.721755	Expressed
AC213857.4_FG003	1.57807	1.83348	Expressed
AC213884.3_FG001	20.0484	20.07	Expressed
AC213884.3_FG002	1.02066	1.28963	Expressed
AC213981.3_FG001	0.62829	0.624546	Expressed
AC214039.3_FG005	2.71083	4.04035	Expressed
AC214040.3_FG009	0.596614	0.492692	Expressed
AC214045.3_FG004	2.14172	2.25933	Expressed
AC214045.3_FG004_X_1	2.13761	2.48369	Expressed
AC214119.3_FG009	3.4678	4.71197	Expressed
AC214120.4_FG002	7.08509	7.50759	Expressed
AC214139.3_FG008	0.272184	0.28937	Expressed
AC214142.3_FG001	0.963752	1.50543	Expressed
AC214146.3_FG007	1.26625	0.506441	Expressed
AC214147.3_FG002	0	0.279797	Expressed
AC214238.4_FG005	0.759467	0.791362	Expressed
AC214244.4_FG003	0.326928	0.468444	Expressed
AC214266.3_FG002	5.92517	5.98405	Expressed
AC214350.3_FG007	43.7529	40.1934	Expressed
AC214352.2_FG008	0	0.429466	Expressed
AC214368.3_FG002	0.363719	0.410301	Expressed
AC214368.3_FG003	5.09802	5.86279	Expressed
AC214431.3_FG001	4.0169	4.41108	Expressed
AC214448.3_FG007_O_1	12.5801	10.8565	Expressed
AC214479.2_FG004	6.40686	8.96075	Expressed
AC214484.3_FG001	0.165186	1.67309	Expressed
AC214496.3_FG007	1.14596	1.43956	Expressed
AC214505.3_FG004	1.47135	9.86649	Expressed
AC214507.3_FG001	3.16703	3.40673	Expressed
AC214612.2_FG002	4.40318	9.89262	Expressed
AC214612.2_FG012	0.321436	0.174372	Expressed
AC214634.3_FG003	0.041555	4.02501	Expressed
AC214635.3_FG002_O_1	5.63321	6.09496	Expressed
AC214635.3_FG006	3.25658	4.1334	Expressed
AC214640.3_FG003	3.72532	3.11808	Expressed
AC214648.3_FG003	7.41912	7.34183	Expressed
AC214648.3_FG005	0.643537	0.560011	Expressed
AC214658.3_FG009	2.7334	1.28785	Expressed
AC214749.2_FG008	27.9029	26.544	Expressed
AC214767.2_FG006	6.83316	1.32733	Expressed
AC214790.3_FG002	0	0.494149	Expressed
AC214817.3_FG004	7.55045	4.60861	Expressed
AC215176.3_FG002	0.536773	0.465494	Expressed
AC215181.3_FG004	0.502144	0.513436	Expressed
AC215201.3_FG003	0.361975	0.560395	Expressed
AC215201.3_FG005	106.651	80.0763	Expressed
AC215201.3_FG008	1.61867	1.59124	Expressed
AC215225.3_FG002	0.715344	0.841588	Expressed
AC215238.3_FG002	9.76167	7.10394	Expressed
AC215240.3_FG002	1.49694	1.97075	Expressed
AC215244.3_FG002	35.9042	34.8038	Expressed
AC215256.3_FG003	2.7283	4.94058	Expressed
AC215257.2_FG004	0.054378	0.624277	Expressed
AC215260.3_FG001	48.3083	40.6327	Expressed
AC215260.3_FG003	5.85203	3.26292	Expressed
AC215260.3_FG004	17.6227	16.7639	Expressed
AC215298.2_FG001	2.75646	2.37182	Expressed
AC215298.2_FG001_X_1	10.06	13.3097	Expressed
AC215302.3_FG004	2.22385	1.92282	Expressed
AC215309.3_FG004	1.18214	1.25945	Expressed
AC215311.3_FG002	0.0146978	0.432091	Expressed
AC215601.3_FG005	0	0.386533	Expressed
AC215638.3_FG003	0.472994	0.297992	Expressed
AC215638.3_FG005	4.18721	3.66827	Expressed
AC215690.3_FG002	32.2435	30.0564	Expressed
AC215723.3_FG001	0.907195	0.876193	Expressed
AC215857.3_FG006	7.00114	4.81559	Expressed
AC215858.2_FG003	1.32164	1.07318	Expressed
AC215861.2_FG006	0.797185	0.719612	Expressed
AC215871.3_FG004	9.19784	5.81555	Expressed
AC215879.3_FG010	0.0296895	2.26527	Expressed
AC215907.3_FG003	0.799273	0.689522	Expressed
AC215911.2_FG003	4.19994	3.47759	Expressed
AC216010.3_FG001	4.43075	5.37832	Expressed
AC216052.3_FG004	2.31892	1.88345	Expressed
AC216052.3_FG006	1.03274	0.525622	Expressed
AC216052.3_FG008	3.04908	2.4859	Expressed
AC216067.3_FG002	104.045	106.246	Expressed
AC216067.3_FG004	3.2087	3.25567	Expressed
AC216069.3_FG001	0.478332	0.683237	Expressed
AC216182.3_FG004	4.6195	4.75143	Expressed
AC216186.2_FG012	4.70197	3.47699	Expressed
AC216188.3_FG006	1.73507	1.46881	Expressed
AC216192.3_FG006	0.726353	0.825875	Expressed
AC216199.3_FG003	0.616079	0.54201	Expressed
AC216212.3_FG004	15.4232	8.63016	Expressed
AC216242.3_FG002	0.550856	1.93615	Expressed
AC216247.3_FG001	0.535249	0.389823	Expressed
AC216247.3_FG004	0.025211	0.50274	Expressed
AC216247.3_FG005	3.89456	4.10068	Expressed
AC216249.3_FG001	0.257711	0.447407	Expressed
AC216251.3_FG003	0.611877	0.811876	Expressed
AC216260.3_FG001	33.4993	27.3001	Expressed
AC216264.3_FG001	0.709279	0.277819	Expressed
AC216269.3_FG002	12.8581	5.72443	Expressed
AC216349.3_FG005	0.624195	0.578491	Expressed
AC216353.2_FG005	2.83589	1.27647	Expressed
AC216356.3_FG004	0.532754	0.548469	Expressed
AC216588.2_FG005	9.52088	7.27227	Expressed
AC216589.3_FG004	22.6908	28.8915	Expressed
AC216723.3_FG003	1.56948	0.912545	Expressed
AC216807.3_FG009	1.10787	0.796174	Expressed
AC216864.2_FG008	19.8344	14.9609	Expressed
AC216870.3_FG003	0.27906	0.478115	Expressed
AC216870.3_FG004	2.21354	2.48587	Expressed
AC216870.3_FG005	0.902849	0.85603	Expressed
AC216871.3_FG004	2.40295	2.19239	Expressed
AC216872.3_FG001	2.26661	1.93013	Expressed
AC216872.3_FG002	0.586807	0.492629	Expressed
AC216880.3_FG007	0.455833	0.765715	Expressed
AC216881.2_FG010	3.20822	5.16885	Expressed
AC216886.3_FG002	3.43696	2.337	Expressed
AC216891.3_FG004	0.80923	5.26869	Expressed
AC216891.3_FG004_X_1	1.75045	11.0431	Expressed
AC217050.4_FG001	10.1676	8.21104	Expressed
AC217050.4_FG004	3.31177	3.63772	Expressed
AC217050.4_FG006	96.7794	82.4327	Expressed
AC217050.4_FG007	32.2751	31.595	Expressed
AC217051.3_FG004	0.506323	1.58231	Expressed
AC217051.3_FG005	1.53925	0.907764	Expressed
AC217052.2_FG009	0	6.04875	Expressed
AC217121.3_FG007	1.28776	1.30308	Expressed
AC217123.2_FG006	2.09351	1.15312	Expressed
AC217241.3_FG004	1.27624	1.29897	Expressed
AC217271.3_FG001	7.17589	8.24222	Expressed
AC217271.3_FG002	2.28424	2.56979	Expressed
AC217291.3_FG003	1.60608	1.73915	Expressed
AC217293.3_FG007	8.83456	12.3222	Expressed
AC217300.3_FG005	40.2472	26.2124	Expressed
AC217311.3_FG007	0.694455	1.20826	Expressed
AC217348.4_FG004	0.152287	0.59327	Expressed
AC217351.3_FG005	0.398189	0.656119	Expressed
AC217353.3_FG002	2.56979	2.91266	Expressed
AC217353.3_FG005	4.00851	4.22905	Expressed
AC217358.3_FG003	4.0104	4.18024	Expressed
AC217358.3_FG005	20.6719	18.4488	Expressed
AC217358.3_FG010	3.65606	3.78264	Expressed
AC217358.3_FG011	15.1463	18.0328	Expressed
AC217370.3_FG003	0.870361	0.735362	Expressed
AC217401.3_FG001	3.56748	3.19374	Expressed
AC217401.3_FG002	18.2159	14.9867	Expressed
AC217401.3_FG003	10.5364	10.9551	Expressed
AC217401.3_FG004	0.00706606	0.622748	Expressed
AC217443.3_FG007	0.643257	0.559929	Expressed
AC217499.3_FG001	18.5417	20.0924	Expressed
AC217499.3_FG002	0.245895	1.00571	Expressed
AC217499.3_FG003	93.1496	101.627	Expressed
AC217509.3_FG004	1.29918	1.73215	Expressed
AC217550.3_FG006	0.902574	0.868563	Expressed
AC217553.3_FG008	0.765279	0.699408	Expressed
AC217554.3_FG001	0.395152	0.344192	Expressed
AC217556.3_FG003	11.6719	11.4796	Expressed
AC217558.3_FG001	0.56511	0.446856	Expressed
AC217560.3_FG001	7.72782	4.86854	Expressed
AC217653.3_FG003	0.92522	1.23675	Expressed
AC217665.3_FG005	11.2864	12.8208	Expressed
AC217811.3_FG002	6.48318	6.59197	Expressed
AC217811.3_FG003	6.43834	11.758	Expressed
AC217840.3_FG001	9.69308	9.19332	Expressed
AC217840.3_FG005	0.0207558	0.942445	Expressed
AC217841.3_FG001	0.398671	0.315776	Expressed
AC217842.3_FG001	8.25471	8.06256	Expressed
AC217887.3_FG003	2.37368	2.21735	Expressed
AC217887.3_FG004	1.8587	1.35935	Expressed
AC217887.3_FG005	3.09006	2.77565	Expressed
AC217895.2_FG005	3.54472	5.51482	Expressed
AC217897.3_FG010	3.33652	6.34844	Expressed
AC217910.3_FG001	8.74302	5.6685	Expressed
AC217910.3_FG004	1.30006	0.637375	Expressed
AC217946.3_FG001	1.54408	1.96436	Expressed
AC217947.4_FG002	25.2546	18.9106	Expressed
AC217962.3_FG005	6.16858	6.86519	Expressed
AC217965.2_FG012	8.67023	8.48797	Expressed
AC217972.3_FG009	0.778362	0.598365	Expressed
AC217972.3_FG010	0.60553	0.598568	Expressed
AC217975.3_FG001	81.2002	81.2131	Expressed
AC217977.3_FG001	1.18128	1.27714	Expressed
AC217977.3_FG003	13.8623	15.9749	Expressed
AC217991.3_FG001	8.52524	9.20127	Expressed
AC218006.3_FG001	3.20664	4.28888	Expressed
AC218035.3_FG001	14.6973	11.552	Expressed
AC218035.3_FG004	12.6057	9.83981	Expressed
AC218037.3_FG014	0.477582	1.2814	Expressed
AC218093.3_FG005	8.96076	7.39051	Expressed
AC218148.2_FG008	1.29858	1.39592	Expressed
AC218160.2_FG002	0.308443	0.686964	Expressed
AC218166.3_FG007	3.44531	2.39199	Expressed
AC218167.2_FG003	3.07096	2.9635	Expressed
AC218457.2_FG013	7.26411	8.67816	Expressed
AC218900.3_FG001	2.03065	1.89623	Expressed
AC218943.3_FG001	2.2125e-07	0.933445	Expressed
AC218964.2_FG003	0.0114609	1.45851	Expressed
AC218972.3_FG001	19.2214	21.4785	Expressed
AC218972.3_FG002	0.755674	0.814607	Expressed
AC218972.3_FG004	10.1785	8.98732	Expressed
AC218972.3_FG007	0.669701	0.523089	Expressed
AC218972.3_FG008	11.075	11.1006	Expressed
AC218998.2_FG003	0.532086	0.567388	Expressed
AC218998.2_FG005	3.14182	2.78818	Expressed
AC218998.2_FG007	4.91014	4.42896	Expressed
AC218998.2_FG008	0	10.0675	Expressed
AC218999.2_FG001	0	5.34722	Expressed
AC218999.2_FG001_X_1	0	3.10369	Expressed
AC219020.4_FG002	0.411869	0.34336	Expressed
AC219022.3_FG003	1.30113	1.22276	Expressed
AC219030.3_FG004	2.08701	2.44768	Expressed
AC219035.2_FG008	2.8074	1.26233	Expressed
AC219061.2_FG007	4.47584	4.27474	Expressed
AC219101.3_FG007	4.40365	4.52567	Expressed
AC219103.3_FG002	1.2479	1.54128	Expressed
AC219156.3_FG002	0.528312	0.528009	Expressed
AC219181.2_FG001	0.558903	0.393276	Expressed
AC219190.3_FG002	0.914455	0.6526	Expressed
AC220062.3_FG001	0.896535	0.819061	Expressed
AC220927.3_FG003	16.4725	22.219	Expressed
AC220927.3_FG006	0	0.462878	Expressed
AC220927.3_FG007	55.0556	35.6378	Expressed
AC220970.4_FG002	8.32784	7.26405	Expressed
AC220972.3_FG001	3.74005	4.29421	Expressed
AC220976.4_FG002	3.75303	4.29795	Expressed
AC221037.3_FG001	48.8932	48.1989	Expressed
AC225127.3_FG003	2.74165	2.71971	Expressed
AC225147.4_FG002	49.8494	45.9614	Expressed
AC225147.4_FG003	7.36122	7.1416	Expressed
AC225176.2_FG003	10.711	13.1394	Expressed
AC225179.3_FG004	134.068	135.328	Expressed
AC225185.3_FG004	3.85344	4.09078	Expressed
AC225193.3_FG003	4.59363	3.91468	Expressed
AC225193.3_FG004	2.69266	3.19158	Expressed
AC225194.3_FG002	0.469085	0.363013	Expressed
AC225203.2_FG003	0.178659	0.514596	Expressed
AC225205.3_FG003	29.079	27.4398	Expressed
AC225222.2_FG002	2.46276	2.26569	Expressed
AC225309.2_FG003	146.722	208.671	Expressed
AC225338.3_FG001	0.0427949	3.2235	Expressed
AC225343.2_FG004	10.4284	1.2564	Expressed
AC225345.3_FG007	0.0717992	0.345702	Expressed
AC225346.3_FG001	7.36651	6.74445	Expressed
AC225346.3_FG001_X_1	4.94048	5.11297	Expressed
AC225354.2_FG004	2.20487	2.16667	Expressed
AC225355.2_FG002	63.97	71.9627	Expressed
AC225359.3_FG004	0.915398	0.729249	Expressed
AC225359.3_FG006	1.07549	1.1074	Expressed
AC225360.2_FG004	1.96276	1.07601	Expressed
AC225361.3_FG001	12.719	12.6758	Expressed
AC225362.2_FG009	1.03768	1.10303	Expressed
AC225390.2_FG006	0.660373	0.753835	Expressed
AC225563.3_FG004	39.5511	32.9506	Expressed
AC225564.3_FG004	0.600642	2.02587	Expressed
AC225718.2_FG004	1.24395	0.974355	Expressed
AC225718.2_FG006_O_1	37.8487	24.2725	Expressed
AC225718.2_FG009	7.81519	10.0724	Expressed
AC225790.2_FG001	10.4546	10.0356	Expressed
AC225790.2_FG003	5.84375	4.59134	Expressed
AC225928.2_FG004	0.490464	0.495683	Expressed
AC225941.2_FG001	3.17224	3.45562	Expressed
AC226199.2_FG002_X_1	0	4.00393	Expressed
AC226200.2_FG002	0	0.513071	Expressed
AC226203.1_FG002	1.06781	0.864312	Expressed
AC226221.2_FG003	0.308899	0.492175	Expressed
AC226227.2_FG003	5.28202	3.1501	Expressed
AC226227.2_FG005	2.20649	1.33727	Expressed
AC226230.2_FG001	12.8458	14.4727	Expressed
AC226235.2_FG001	152.493	168.455	Expressed
AC226235.2_FG002	5.95891	6.46317	Expressed
AC226235.2_FG003	5.28155	4.38447	Expressed
AC226245.1_FG003	0.629557	0.227177	Expressed
AC226248.1_FG002	3.66823	3.09532	Expressed
AC226368.2_FG006	0.528402	0.429662	Expressed
AC226373.2_FG009	0.311855	1.81709	Expressed
AC226373.2_FG010	9.15356	9.50783	Expressed
AC226537.2_FG001_O_1	2.49854	2.00355	Expressed
AC226544.2_FG004	1.20925	1.34417	Expressed
AC226550.2_FG001	0.470766	0.837237	Expressed
AC229587.1_FG002	0.445234	5.05893	Expressed
AC230007.1_FG001	1.73354	1.73213	Expressed
AC230011.2_FG002	6.64305	8.28641	Expressed
AC230013.2_FG002	9.48542	6.58231	Expressed
AC230013.2_FG007	146.733	132.052	Expressed
AC230020.1_FG008	0.860929	0.988116	Expressed
AC231180.2_FG001	4.87166	4.03475	Expressed
AC231180.2_FG006	6.9512	5.61966	Expressed
AC231409.1_FG001	0.104632	1.91003	Expressed
AC231488.1_FG005	4.09492	4.1854	Expressed
AC231616.1_FG003	0.312266	0.278467	Expressed
AC231745.1_FG003	24.5033	22.932	Expressed
AC231745.1_FG004	7.90845	8.14137	Expressed
AC231747.1_FG001	11.0515	11.5223	Expressed
AC231750.1_FG003	1.33798	1.3251	Expressed
AC231837.1_FG003	3.20933	4.36844	Expressed
AC232238.2_FG004	0.974708	0.632565	Expressed
AC232238.2_FG008	0.609844	0.560642	Expressed
AC233785.2_FG001	0.947624	2.20946	Expressed
AC233788.2_FG002_O_1	9.92462	5.72109	Expressed
AC233788.2_FG003	0.27873	1.24378	Expressed
AC233850.1_FG001_O_1	1.22016	1.06872	Expressed
AC233850.1_FG002	10.828	8.09269	Expressed
AC233850.1_FG003	0.724408	1.34565	Expressed
AC233850.1_FG005	0.511357	0.63159	Expressed
AC233850.1_FG009	0.718156	0.569371	Expressed
AC233851.1_FG008	4.70461	3.49921	Expressed
AC233851.1_FG009	4.37415	3.62751	Expressed
AC233851.1_FG014_O_1	4.98006	4.49658	Expressed
AC233853.1_FG002	2.11205	1.12471	Expressed
AC233853.1_FG003	2.92986	1.61364	Expressed
AC233863.1_FG001	0.824083	2.02526	Expressed
AC233863.1_FG002	0.973746	0.934366	Expressed
AC233865.1_FG001	57.2342	61.1054	Expressed
AC233865.1_FG003	2.44192	1.88671	Expressed
AC233865.1_FG006	1.04984	1.1173	Expressed
AC233866.1_FG006	75.1177	68.5568	Expressed
AC233870.1_FG003	3.84166	3.61243	Expressed
AC233870.1_FG004	1.24347	1.33654	Expressed
AC233870.1_FG006	17.0634	18.3464	Expressed
AC233872.1_FG003	17.7152	16.7075	Expressed
AC233878.1_FG001	7.4885	8.27424	Expressed
AC233878.1_FG003	0.532062	0.424174	Expressed
AC233878.1_FG004	3.68506	3.81335	Expressed
AC233880.1_FG006	6.43563	6.41131	Expressed
AC233882.1_FG003	5.53178	5.72288	Expressed
AC233882.1_FG005	1.1088	1.2902	Expressed
AC233882.1_FG005_X_1	2.36599	2.53538	Expressed
AC233885.1_FG001	3.19001	3.24635	Expressed
AC233885.1_FG002	1.85009	1.28905	Expressed
AC233887.1_FG006	7.80214	8.26175	Expressed
AC233888.1_FG001	1.21434	0.985219	Expressed
AC233888.1_FG002	23.4249	22.6324	Expressed
AC233892.1_FG001_O_1	2.51806	2.64778	Expressed
AC233893.1_FG002	5.24978	6.40703	Expressed
AC233893.1_FG003	6.39389	4.26637	Expressed
AC233893.1_FG006	4.79793	3.50345	Expressed
AC233894.1_FG005	0.731614	0.657456	Expressed
AC233895.1_FG001	24.6891	23.8338	Expressed
AC233898.1_FG003	0.829137	0.979784	Expressed
AC233898.1_FG004	5.43094	5.71428	Expressed
AC233899.1_FG005	3.22019	2.713	Expressed
AC233901.1_FG004	0.672639	1.07793	Expressed
AC233901.1_FG005	1.65991	1.69144	Expressed
AC233901.1_FG010	24.3483	26.6894	Expressed
AC233907.1_FG002	1.19788	0.56865	Expressed
AC233910.1_FG001	1.93157	2.11462	Expressed
AC233910.1_FG004	6.30091	6.13401	Expressed
AC233910.1_FG008	10.0758	10.3735	Expressed
AC233910.1_FG009	1.55884	1.85865	Expressed
AC233910.1_FG010	4.80369	3.93623	Expressed
AC233914.1_FG001_O_1	1.05128	0.721175	Expressed
AC233922.1_FG004_O_1	18.8726	17.8615	Expressed
AC233922.1_FG005	6.30817	5.99395	Expressed
AC233922.1_FG008	13.1365	12.5775	Expressed
AC233935.1_FG001	0.328097	0.536006	Expressed
AC233935.1_FG005	8.84813	8.29558	Expressed
AC233936.1_FG003	2.51813	2.69568	Expressed
AC233938.1_FG003	10.0424	9.47017	Expressed
AC233939.1_FG003	5.58608	4.81277	Expressed
AC233939.1_FG004	2.05803	1.24872	Expressed
AC233942.1_FG001	38.6295	40.5412	Expressed
AC233945.1_FG003	1.11383	1.21292	Expressed
AC233949.1_FG004	46.3778	44.3105	Expressed
AC233952.1_FG006	2.43489	0.86035	Expressed
AC233952.1_FG008	1.9861	0.974438	Expressed
AC233953.1_FG004	1.2515	0.740296	Expressed
AC233953.1_FG005	28.6151	29.3196	Expressed
AC233955.1_FG002	0.180934	0.51259	Expressed
AC233955.1_FG008	2.09583	2.08775	Expressed
AC233955.1_FG009	0.685499	0.629251	Expressed
AC233960.1_FG002	3.55024	2.94875	Expressed
AC233960.1_FG003	1.43886	1.06287	Expressed
AC233961.1_FG001_O_1	9.78562	12.1137	Expressed
AC233966.1_FG001	0.434428	0.347242	Expressed
AC233967.1_FG001	6.6842	7.36499	Expressed
AC233979.1_FG006	3.44209	3.18365	Expressed
AC233979.1_FG007_O_1	2.41806	1.65147	Expressed
AC233979.1_FG008_O_1	10.6358	9.91459	Expressed
AC233979.1_FG009	8.77252	10.0649	Expressed
AC233979.1_FG010	6.52688	7.1262	Expressed
AC233979.1_FG011	0.495781	0.449801	Expressed
AC234091.1_FG001	20.6941	22.0679	Expressed
AC234109.1_FG003	1.02215	1.41023	Expressed
AC234152.1_FG002	4.9942	4.62278	Expressed
AC234152.1_FG006	0.747804	0.868085	Expressed
AC234152.1_FG007	1.86003	2.04812	Expressed
AC234154.1_FG007	8.9147	11.0098	Expressed
AC234154.1_FG008	3.58702	3.34701	Expressed
AC234155.1_FG002	5.49925	5.61678	Expressed
AC234155.1_FG003	0.860385	1.16494	Expressed
AC234156.1_FG005	20.1407	11.6298	Expressed
AC234157.1_FG002	62.9881	48.6369	Expressed
AC234157.1_FG003	1.5328	1.52553	Expressed
AC234158.1_FG005	9.99269	10.3815	Expressed
AC234159.1_FG002	8.44605	4.42898	Expressed
AC234160.1_FG001	0.592415	0.679112	Expressed
AC234160.1_FG003	0.912806	1.67913	Expressed
AC234160.1_FG004	1.08653	1.02562	Expressed
AC234161.1_FG010	49.9422	41.7592	Expressed
AC234164.1_FG004	1.08591	0.837966	Expressed
AC234165.1_FG002	23.904	29.0422	Expressed
AC234166.1_FG002	0.125425	8.30021	Expressed
AC234169.1_FG004	2.43128	1.80533	Expressed
AC234171.1_FG003	22.9423	19.8997	Expressed
AC234180.1_FG002	2.86221	3.02638	Expressed
AC234183.1_FG002	2.89479	2.51283	Expressed
AC234185.1_FG004	17.6775	19.1244	Expressed
AC234185.1_FG006	1.48622	1.3253	Expressed
AC234185.1_FG007	15.3415	15.1158	Expressed
AC234199.1_FG003	1.8826	1.85583	Expressed
AC234201.1_FG003	8.81029	9.36445	Expressed
AC234203.1_FG004	29.0859	16.3099	Expressed
AC234203.1_FG009	3.89124	1.77129	Expressed
AC234203.1_FG011_O_1	3.42968	2.38122	Expressed
AC234515.1_FG003	23.4141	17.5056	Expressed
AC234520.1_FG002	5.30139	4.01266	Expressed
[truncated: 112,382 more rows]

## Sheet: Transcripts
tracking_id	FPKM_B73	FPKM_rmr6	Status	Coding Potential
AC148152.3_FGT005	0.636649	2.20779	Expressed	Coding
AC148152.3_FGT008	11.4917	11.1901	Expressed	Coding
AC148152.3_FGT008_j_1	1.53468	0.657606	Expressed	Coding
AC148152.3_FGT008_j_2	3.71749	2.33301	Expressed	Coding
AC148167.6_FGT001	24.3216	22.5021	Expressed	Coding
AC149475.2_FGT002	8.25016	9.29049	Expressed	Coding
AC149475.2_FGT003	23.5657	21.5248	Expressed	Coding
AC149475.2_FGT005	0.41417	0.358203	Expressed	Coding
AC149475.2_FGT005_j_1	0.564784	0.467861	Expressed	Coding
AC149475.2_FGT005_j_2	2.34687	3.08678	Expressed	Coding
AC149475.2_FGT005_j_4	1.55769	0.940093	Expressed	Coding
AC149475.2_FGT007	1.75989	1.6594	Expressed	Coding
AC149810.2_FGT008	7.21428	6.8063	Expressed	Coding
AC149810.2_FGT008_j_1	2.90218	2.78894	Expressed	Coding
AC149818.2_FGT001	2.86568	2.62282	Expressed	Coding
AC149818.2_FGT004_j_1	11.2316	9.59149	Expressed	Coding
AC149818.2_FGT005	0.811828	0.735127	Expressed	Coding
AC149818.2_FGT006	8.69206	7.49298	Expressed	Coding
AC149818.2_FGT007	0.948865	0.947793	Expressed	Coding
AC149818.2_FGT008	2.33852	2.12088	Expressed	Coding
AC149828.2_FGT002	17.0309	14.2999	Expressed	Coding
AC149828.2_FGT004	0.541137	0.712899	Expressed	Coding
AC149829.2_FGT002	36.1775	59.4284	Expressed	sRNA precursor
AC149829.2_FGT003_j_1	1.74087	1.79021	Expressed	Coding
AC149829.2_FGT004	6.85024	7.39509	Expressed	Coding
AC149829.2_FGT006_O_1	13.9266	9.64799	Expressed	Coding
AC150739.3_FGT001	1.50411	1.56486	Expressed	Coding
AC152495.1_FGT002_O_1	2.15733	2.88981	Expressed	Coding
AC152495.1_FGT010	2.54785	2.82661	Expressed	Coding
AC152495.1_FGT011	0.420813	0.537374	Expressed	Coding
AC152495.1_FGT012_j_1	0.58464	0.689123	Expressed	Coding
AC152495.1_FGT017	0.663	0.962533	Expressed	Coding
AC155376.2_FGT003	1.49915	0.700511	Expressed	Coding
AC155376.2_FGT004	2.9462	1.81973	Expressed	Coding
AC155376.2_FGT005	3.23837	4.33858	Expressed	Coding
AC155376.2_FGT005_j_1	3.74343	4.19495	Expressed	Coding
AC155376.2_FGT005_j_2	1.38786	1.85687	Expressed	Coding
AC155377.1_FGT001	14.8789	15.4773	Expressed	Coding
AC155377.1_FGT001_j_1	0.812453	1.03754	Expressed	Coding
AC155377.1_FGT002_j_1	6.18118	5.88068	Expressed	Coding
AC155390.2_FGT002	0.808891	0.420585	Expressed	Coding
AC155434.2_FGT001	0.543931	0.177048	Expressed	Coding
AC155434.2_FGT001_j_1	2.82266	1.32902	Expressed	Coding
AC155434.2_FGT002	4.41618	3.25351	Expressed	Coding
AC155434.2_FGT004	2.24171	2.32701	Expressed	Coding
AC155434.2_FGT004_j_1	2.8468	3.59945	Expressed	Coding
AC155434.2_FGT005	2.25424	2.48373	Expressed	Coding
AC155434.2_FGT006	3.08728	4.21389	Expressed	Coding
AC155496.2_FGT009	8.84199	7.86483	Expressed	Coding
AC155610.2_FGT007	16.0254	12.3787	Expressed	Coding
AC155610.2_FGT009	15.5989	19.4423	Expressed	lncRNA
AC155622.2_FGT004	5.06638	4.00577	Expressed	Coding
AC155622.2_FGT004_j_1	15.5216	13.3957	Expressed	Coding
AC155624.2_FGT006_j_2	2.4063	2.67609	Expressed	Coding
AC155624.2_FGT011	23.6291	24.5875	Expressed	Coding
AC159612.1_FGT007	1.32335	0.667169	Expressed	Coding
AC159612.1_FGT007_j_1	5.96633	3.44432	Expressed	Coding
AC165171.2_FGT002	0.994712	0.826473	Expressed	Coding
AC165178.2_FGT004	0.9007	1.25885	Expressed	Coding
AC166636.1_FGT007	7.50897	4.05527	Expressed	Coding
AC166636.1_FGT008	0.444334	0.442466	Expressed	Coding
AC177815.2_FGT001	0.580833	0.65778	Expressed	Coding
AC177820.3_FGT009	0.627119	1.02838	Expressed	Coding
AC177831.3_FGT004_j_1	1.33495	1.46237	Expressed	Coding
AC177837.3_FGT007	0.338743	3.43226	Expressed	Coding
AC177837.3_FGT012	0.619588	0.362074	Expressed	sRNA precursor
AC177838.2_FGT012	10.0352	0.910216	Expressed	Coding
AC177838.2_FGT015_O_2	0.889671	0.460929	Expressed	Coding
AC177845.2_FGT001	8.33055	8.90635	Expressed	Coding
AC177850.2_FGT005	0.710178	0.961286	Expressed	Coding
AC177850.2_FGT005_O_1	1.54333	1.53097	Expressed	Coding
AC177859.4_FGT006	3.0405	2.57936	Expressed	Coding
AC177863.3_FGT001	0	1.82654	Expressed	Coding
AC177889.2_FGT006	0.705823	1.87536	Expressed	sRNA precursor
AC177897.2_FGT002_j_1	0.475748	0.830801	Expressed	Coding
AC177897.2_FGT025	18.5605	20.7646	Expressed	Coding
AC177897.2_FGT025_j_2	0.501281	0.365738	Expressed	Coding
AC177905.2_FGT003	0.123446	0.937079	Expressed	Coding
AC177908.3_FGT002	6.08083	6.43358	Expressed	Coding
AC177908.3_FGT002_j_1	3.76702	4.522	Expressed	Coding
AC177911.4_FGT005	18.0163	53.7576	Expressed	Coding
AC177913.4_FGT002	0.695038	1.46494	Expressed	Coding
AC177919.3_FGT004	4.67985	6.96585	Expressed	Coding
AC177924.2_FGT003	29.34	35.4449	Expressed	lncRNA
AC177936.6_FGT008	11.8411	13.4989	Expressed	Coding
AC177939.3_FGT004	1.57403	0.673976	Expressed	lncRNA
AC177945.3_FGT009	1.0207	1.31944	Expressed	Coding
AC177946.2_FGT004	19.4571	10.3684	Expressed	Coding
AC177947.2_FGT003	0.634604	0.89792	Expressed	Coding
AC182482.3_FGT003_j_1	1.37141	2.76368	Expressed	Coding
AC182482.3_FGT003_j_2	3.56542	3.30233	Expressed	Coding
AC182482.3_FGT003_j_3	1.4012	1.39562	Expressed	Coding
AC182482.3_FGT003_j_4	0.431831	0.226902	Expressed	Coding
AC182617.3_FGT001_j_1	1.99629	2.3472	Expressed	Coding
AC182617.3_FGT001_j_2	0.544239	0.524406	Expressed	Coding
AC182617.3_FGT001_j_3	4.09813	2.95358	Expressed	Coding
AC182617.3_FGT001_j_6	4.45938	4.16502	Expressed	Coding
AC182622.3_FGT001	0.560388	0.394872	Expressed	lncRNA
AC182622.3_FGT004	0.542342	0.290429	Expressed	Coding
AC182838.3_FGT006	3.23826	1.49296	Expressed	Coding
AC183315.4_FGT006	3.27955	2.51879	Expressed	Coding
AC183318.3_FGT001	14.5155	10.8943	Expressed	lncRNA
AC183318.3_FGT001_X_2	4.60841	4.3431	Expressed	sRNA precursor
AC183319.3_FGT001	2.65417	1.99291	Expressed	Coding
AC183319.3_FGT001_j_1	1.70003	2.69429	Expressed	Coding
AC183319.3_FGT001_X_1	38.1937	41.462	Expressed	Coding
AC183372.4_FGT008	1.00301	0.756493	Expressed	sRNA precursor
AC183412.5_FGT005	0.728641	0.612411	Expressed	Coding
AC183504.4_FGT003	1.81379	1.4419	Expressed	Coding
AC183518.2_FGT001_X_1	5.4216	7.19124	Expressed	Coding
AC183521.2_FGT006	3.27112	6.36859	Expressed	Coding
AC183521.2_FGT006_X_1	2.41049	3.55503	Expressed	sRNA precursor
AC183661.3_FGT004	0.807317	0.832322	Expressed	sRNA precursor
AC183822.3_FGT001	15.8338	16.6815	Expressed	lncRNA
AC183822.3_FGT003	0.70871	0.522192	Expressed	Coding
AC183896.3_FGT004	1.43913	1.26197	Expressed	Coding
AC183901.2_FGT014	0.352204	1.63063	Expressed	sRNA precursor
AC183914.3_FGT002	1.14389	0.763238	Expressed	lncRNA
AC183924.4_FGT005	0.757723	0.525967	Expressed	Coding
AC183932.3_FGT004	0.841717	0.596405	Expressed	sRNA precursor
AC183932.3_FGT007	4.02067	3.41841	Expressed	Coding
AC183938.4_FGT004	0.964391	1.38396	Expressed	TE
AC183950.2_FGT006_j_1	1.16871	1.19544	Expressed	Coding
AC183973.2_FGT004	4.57763	4.62704	Expressed	Coding
AC183973.2_FGT004_j_1	14.853	11.5607	Expressed	Coding
AC184050.2_FGT007	0.93034	0.510081	Expressed	lncRNA
AC184116.3_FGT001	0.602301	0.494028	Expressed	Coding
AC184127.3_FGT003	0	2.0105	Expressed	Coding
AC184130.4_FGT012_j_1	0.254129	0.241335	Expressed	Coding
AC184130.4_FGT012_j_2	0.519245	0.923948	Expressed	Coding
AC184133.3_FGT001	0	0.89051	Expressed	Coding
AC184169.3_FGT001	1.42565	2.66127	Expressed	Coding
AC184703.5_FGT001	2.75639	1.65379	Expressed	Coding
AC184778.3_FGT002	24.7953	19.2591	Expressed	Coding
AC184787.2_FGT002	5.65878	5.97572	Expressed	Coding
AC184831.3_FGT003	0.863672	0.939894	Expressed	Coding
AC184832.2_FGT002	0.718568	1.19654	Expressed	Coding
AC184834.3_FGT005	2.78024	1.26629	Expressed	lncRNA
AC184835.3_FGT003	0.656285	0.648219	Expressed	Coding
AC184854.4_FGT003_j_1	2.09474	2.22974	Expressed	Coding
AC185213.3_FGT003	0.480841	0.203336	Expressed	Coding
AC185226.4_FGT001	2.87148	3.10704	Expressed	Coding
AC185226.4_FGT001_j_1	3.06506	3.22667	Expressed	Coding
AC185226.4_FGT001_j_2	2.48175	2.36316	Expressed	Coding
AC185226.4_FGT007	19.3624	19.6856	Expressed	lncRNA
AC185250.3_FGT005	1.74398	1.2778	Expressed	sRNA precursor
AC185251.3_FGT002	0.578967	0.343625	Expressed	sRNA precursor
AC185254.4_FGT005	1.14359	0.637389	Expressed	lncRNA
AC185276.2_FGT003	1.08876	0.542912	Expressed	lncRNA
AC185276.2_FGT004_O_1	9.81657	4.41043	Expressed	sRNA precursor
AC185279.3_FGT002	0.801531	1.15321	Expressed	lncRNA
AC185300.4_FGT002	5.14375	5.24647	Expressed	Coding
AC185304.4_FGT008	12.499	11.0524	Expressed	lncRNA
AC185305.3_FGT003	8.27951	12.1744	Expressed	sRNA precursor
AC185310.4_FGT002	0.666529	0.228373	Expressed	sRNA precursor
AC185414.3_FGT002	0.608622	1.54448	Expressed	Coding
AC185415.3_FGT005_j_2	0.517544	0.514889	Expressed	Coding
AC185422.3_FGT005	1.31863	1.22707	Expressed	Coding
AC185427.5_FGT004	0.235865	0.595032	Expressed	Coding
AC185442.3_FGT002	1.05545	0.771398	Expressed	Coding
AC185448.2_FGT005	0.874251	0.810337	Expressed	lncRNA
AC185464.3_FGT003	6.1591	20.8029	Expressed	Coding
AC185466.3_FGT001	2.1884	1.84922	Expressed	Coding
AC185466.3_FGT001_j_1	1.76434	2.12776	Expressed	sRNA precursor
AC185467.3_FGT001	0.058449	0.88889	Expressed	lncRNA
AC185468.3_FGT002	1.25695	8.24232	Expressed	Coding
AC185471.3_FGT005	1.83437	1.68198	Expressed	Coding
AC185474.3_FGT005	1.99355	1.53049	Expressed	Coding
AC185474.3_FGT009	7.04884	5.05461	Expressed	lncRNA
AC185479.3_FGT006	0.370485	0.797177	Expressed	lncRNA
AC185489.3_FGT002	5.85349	5.49766	Expressed	Coding
AC185501.3_FGT006	0.914154	1.09244	Expressed	Coding
AC185588.2_FGT007	1.22683	1.76873	Expressed	sRNA precursor
AC185593.3_FGT003	0.304851	0.434534	Expressed	Coding
AC185596.3_FGT014	1.41219	1.07573	Expressed	Coding
AC185601.3_FGT008	2.9993	0.50091	Expressed	Coding
AC185612.3_FGT002	0.79647	0.768737	Expressed	Coding
AC185623.4_FGT010	0.278136	0.811012	Expressed	lncRNA
AC185654.3_FGT006	2.59964	2.81655	Expressed	lncRNA
AC185656.3_FGT002	0.635617	0.0932283	Expressed	Coding
AC186009.3_FGT005	2.29669	1.75149	Expressed	Coding
AC186020.3_FGT003	2.35412	1.81608	Expressed	Coding
AC186020.3_FGT003_X_1	7.35224	4.65508	Expressed	lncRNA
AC186144.2_FGT001	3.66638	1.32664	Expressed	Coding
AC186145.3_FGT002	0.596736	0.701958	Expressed	Coding
AC186147.3_FGT008	7.069	4.44936	Expressed	Coding
AC186164.3_FGT001	1.59349	1.41263	Expressed	Coding
AC186166.3_FGT008	2.61608	1.58416	Expressed	Coding
AC186187.3_FGT007	1.52541	1.66705	Expressed	Coding
AC186227.3_FGT003	3.99819	4.94502	Expressed	lncRNA
AC186284.3_FGT008	0.174093	0.472459	Expressed	Coding
AC186287.7_FGT013	0.431365	0.464247	Expressed	Coding
AC186307.4_FGT001	0.65271	0.192191	Expressed	sRNA precursor
AC186319.4_FGT003	0.876181	0.908541	Expressed	Coding
AC186321.5_FGT002	0.311325	1.29129	Expressed	sRNA precursor
AC186323.3_FGT008	2.37628	1.1712	Expressed	sRNA precursor
AC186338.3_FGT001	0.306134	10.6372	Expressed	Coding
AC186409.4_FGT002	0.788255	1.07369	Expressed	sRNA precursor
AC186433.4_FGT004	71.2362	19.4444	Expressed	Coding
AC186505.4_FGT002	2.8769	2.5861	Expressed	Coding
AC186512.3_FGT001	22.9399	11.2732	Expressed	sRNA precursor
AC186512.3_FGT007	10.1272	9.4423	Expressed	Coding
AC186512.3_FGT007_j_1	2.89275	2.87947	Expressed	Coding
AC186529.4_FGT009	39.0626	29.8421	Expressed	Coding
AC186574.3_FGT002	1.76077	2.91189	Expressed	lncRNA
AC186577.3_FGT006	2.27818	1.22184	Expressed	Coding
AC186588.3_FGT002	2.5449	2.96098	Expressed	Coding
AC186589.3_FGT003	0.787028	0.737387	Expressed	sRNA precursor
AC186603.6_FGT003	0.545877	1.376	Expressed	Coding
AC186604.4_FGT003	0.454989	0.339785	Expressed	Coding
AC186606.4_FGT003	0.644521	0.533721	Expressed	Coding
AC186627.4_FGT005	10.5126	10.4705	Expressed	Coding
AC186661.3_FGT004	8.6133	10.1021	Expressed	Coding
AC186669.3_FGT002	0.668603	0.589659	Expressed	Coding
AC186684.4_FGT005	0.501644	0.361368	Expressed	Coding
AC186805.5_FGT005	1.71108	0.92631	Expressed	Coding
AC186845.4_FGT009	1.03011	0.876756	Expressed	lncRNA
AC186887.4_FGT002	1.94085	0.655556	Expressed	sRNA precursor
AC186897.4_FGT009	4.86059	4.69866	Expressed	lncRNA
AC186902.4_FGT001	1.37843	3.74747	Expressed	sRNA precursor
AC187050.4_FGT004	6.00819	5.28586	Expressed	sRNA precursor
AC187085.3_FGT003	0.474286	0.386061	Expressed	Coding
AC187087.4_FGT003	7.76205	6.79516	Expressed	Coding
AC187098.4_FGT011_O_1	2.68003	2.93912	Expressed	Coding
AC187147.4_FGT001	1.70754	0.500293	Expressed	sRNA precursor
AC187157.4_FGT002	4.14379	4.18945	Expressed	Coding
AC187157.4_FGT005	0.345556	0.479522	Expressed	Coding
AC187157.4_FGT005_j_1	1.75834	1.53135	Expressed	Coding
AC187207.3_FGT006	0.58861	0.482922	Expressed	Coding
AC187212.3_FGT004	0.726488	1.04661	Expressed	Coding
AC187212.3_FGT004_j_2	0.388793	0.494139	Expressed	Coding
AC187212.3_FGT004_j_4	0.63581	0.764476	Expressed	Coding
AC187212.3_FGT004_j_5	1.01051	0.652553	Expressed	Coding
AC187212.3_FGT004_j_6	0.513619	0.485199	Expressed	Coding
AC187218.4_FGT001	3.56446	3.15815	Expressed	Coding
AC187243.3_FGT005	0.74176	1.04634	Expressed	Coding
AC187262.4_FGT007	11.2005	8.85087	Expressed	Coding
AC187262.4_FGT007_j_1	61.7254	11.6641	Expressed	Coding
AC187262.4_FGT007_j_2	0.328807	8.79761	Expressed	Coding
AC187263.4_FGT001	1.9164	1.54941	Expressed	Coding
AC187266.3_FGT001	0.934774	0.639625	Expressed	Coding
AC187279.3_FGT003	1.25257	1.19195	Expressed	lncRNA
AC187409.4_FGT002	3.6518	5.14904	Expressed	Coding
AC187547.4_FGT010	0.683933	0.739276	Expressed	Coding
AC187551.3_FGT002	1.58193	1.4088	Expressed	Coding
AC187553.4_FGT001	5.4848	2.47844	Expressed	Coding
AC187553.4_FGT010	13.1543	15.9203	Expressed	sRNA precursor
AC187553.4_FGT010_X_1	5.70046	4.86826	Expressed	sRNA precursor
AC187560.5_FGT003	1.23666	0.496558	Expressed	TE
AC187567.4_FGT004	1.98548	1.87234	Expressed	Coding
AC187568.4_FGT009	4.0106	3.44987	Expressed	Coding
AC187568.4_FGT009_O_1	7.73671	5.89121	Expressed	lncRNA
AC187782.4_FGT009	1.47378	2.4933	Expressed	lncRNA
AC187802.3_FGT010	1.12058	0.800955	Expressed	Coding
AC187843.3_FGT006	3.64913	2.82677	Expressed	Coding
AC187843.3_FGT012	2.01682	1.75406	Expressed	lncRNA
AC187893.3_FGT003	0	1.57012	Expressed	Coding
AC188003.3_FGT011	515.772	655.073	Expressed	Coding
AC188023.3_FGT005	29.1449	24.9026	Expressed	Coding
AC188033.3_FGT007	6.96377	7.19	Expressed	lncRNA
AC188128.3_FGT004	6.26611	4.4762	Expressed	lncRNA
AC188128.3_FGT004_j_2	55.4952	42.6338	Expressed	Coding
AC188128.3_FGT004_j_4	1.63646	1.30285	Expressed	sRNA precursor
AC188134.2_FGT012	0.685426	0.480878	Expressed	Coding
AC188134.2_FGT012_j_1	1.38331	0.82192	Expressed	Coding
AC188134.2_FGT012_O_2	2.55191	2.04478	Expressed	sRNA precursor
AC188134.2_FGT012_O_3	11.6623	9.67713	Expressed	sRNA precursor
AC188134.2_FGT012_O_4	1.09806	0.644697	Expressed	lncRNA
AC188296.3_FGT004	2.60904	3.02323	Expressed	Coding
AC188583.4_FGT003_O_1	3.04552	4.29409	Expressed	sRNA precursor
AC188710.4_FGT006	0.616482	0.766617	Expressed	Coding
AC188744.3_FGT003	0.661503	0.83024	Expressed	lncRNA
AC188752.3_FGT011	1.58586	2.02569	Expressed	Coding
AC188752.3_FGT011_j_1	2.77427	3.6335	Expressed	Coding
AC188827.4_FGT001	82.1437	66.1699	Expressed	Coding
AC188827.4_FGT012	28.0482	23.0031	Expressed	Coding
AC188831.3_FGT005_O_1	1.52711	1.62816	Expressed	Coding
AC188831.3_FGT008	0.808346	0.458755	Expressed	Coding
AC188838.3_FGT005	3.01527	2.17829	Expressed	Coding
AC188965.3_FGT003	0.398029	0.251617	Expressed	Coding
AC188970.3_FGT002	0.738048	0.717009	Expressed	Coding
AC188972.3_FGT003	23.8311	22.8415	Expressed	Coding
AC189038.3_FGT004	15.465	16.1617	Expressed	lncRNA
AC189062.2_FGT005	0.846437	0.44814	Expressed	Coding
AC189077.3_FGT002	0.167068	2.02285	Expressed	lncRNA
AC189100.4_FGT006	0.452592	0.680035	Expressed	sRNA precursor
AC189284.3_FGT003	0.609449	1.29815	Expressed	Coding
AC189744.3_FGT005	1.68145	2.46206	Expressed	Coding
AC189750.4_FGT004	2.96104	3.02515	Expressed	Coding
AC189750.4_FGT004_j_1	34.8562	26.7005	Expressed	Coding
AC189752.3_FGT004	17.4873	19.6784	Expressed	lncRNA
AC189795.3_FGT001	0.971148	0.71806	Expressed	Coding
AC189797.4_FGT001	0.342785	0.402669	Expressed	Coding
AC189879.3_FGT003_j_1	0.761985	0.195575	Expressed	Coding
AC189879.3_FGT003_j_3	8.62499	8.66092	Expressed	Coding
AC190483.1_FGT005	0.602832	1.0587	Expressed	Coding
AC190507.1_FGT001	2.70345	3.66079	Expressed	lncRNA
AC190516.1_FGT001	0.0121248	1.37916	Expressed	Coding
AC190522.1_FGT005	5.59715	5.92982	Expressed	lncRNA
AC190526.3_FGT004	0.657439	0.54047	Expressed	Coding
AC190530.2_FGT002	1.36968	1.51557	Expressed	Coding
AC190533.4_FGT006	1.3636	1.20531	Expressed	lncRNA
AC190544.2_FGT004	5.9264	3.86431	Expressed	lncRNA
AC190550.3_FGT005	0.454493	0.556144	Expressed	Coding
AC190561.3_FGT002	0.872129	0.70957	Expressed	Coding
AC190561.3_FGT007	0.693293	0.58589	Expressed	Coding
AC190579.4_FGT011_X_1	3.5166	4.16045	Expressed	Coding
AC190579.4_FGT011_X_2	1.45379	1.40953	Expressed	sRNA precursor
AC190605.2_FGT003	0.476279	0.251936	Expressed	Coding
AC190609.3_FGT002	243.541	220.209	Expressed	Coding
AC190609.3_FGT003	6.4441	7.36356	Expressed	Coding
AC190609.3_FGT004	2.96575	3.0479	Expressed	Coding
AC190609.3_FGT005	0.862225	1.1253	Expressed	Coding
AC190623.3_FGT001	1160.58	1157.17	Expressed	Coding
AC190623.3_FGT001_j_1	7.07614	7.41602	Expressed	Coding
AC190628.4_FGT007_j_1	5.39315	4.88468	Expressed	Coding
AC190628.4_FGT007_j_4	0.827774	1.08287	Expressed	Coding
AC190628.4_FGT007_j_5	5.32228	4.91494	Expressed	Coding
AC190636.3_FGT005	3.43701	4.16591	Expressed	Coding
AC190659.4_FGT007	4.71013	3.03503	Expressed	sRNA precursor
AC190684.3_FGT001	1.05329	0.439492	Expressed	Coding
AC190704.3_FGT001	0.882695	0.844402	Expressed	Coding
AC190734.2_FGT006	9.34042	11.053	Expressed	sRNA precursor
AC190740.2_FGT002	0.487467	0.526555	Expressed	lncRNA
AC190740.2_FGT004	0.448525	0.774609	Expressed	Coding
AC190743.3_FGT009	11.2828	9.0299	Expressed	Coding
AC190743.3_FGT012_j_1	3.61391	3.72288	Expressed	Coding
AC190744.2_FGT003	1.19953	0.791184	Expressed	lncRNA
AC190750.2_FGT014	2.07984	2.37924	Expressed	Coding
AC190752.2_FGT002	1.14857	1.22694	Expressed	lncRNA
AC190753.4_FGT004	1.13093	1.362	Expressed	lncRNA
AC190757.3_FGT003	1.07005	1.10097	Expressed	sRNA precursor
AC190761.3_FGT002	1.00244	0.827312	Expressed	Coding
AC190763.3_FGT002	0.594779	0.340407	Expressed	Coding
AC190765.3_FGT003	5.49425	4.38462	Expressed	sRNA precursor
AC190772.4_FGT007	0.865062	0.621661	Expressed	Coding
AC190788.2_FGT003	0.538308	0.674439	Expressed	sRNA precursor
AC190788.2_FGT005	0.767763	1.32671	Expressed	Coding
AC190788.2_FGT005_j_8	1.57203	1.38167	Expressed	Coding
AC190792.2_FGT006	0.759745	0.557745	Expressed	Coding
AC190811.1_FGT003	8.57919	7.34614	Expressed	Coding
AC190816.3_FGT007	0.559175	1.21235	Expressed	Coding
AC190829.3_FGT002	1.15416	0.829059	Expressed	Coding
AC190850.3_FGT004	0.743434	0.373197	Expressed	Coding
AC190859.3_FGT006	0.464462	2.18381	Expressed	Coding
AC190882.3_FGT001	0.55688	0.738308	Expressed	Coding
AC190885.4_FGT006	2.00257	3.428	Expressed	Coding
AC190899.2_FGT003	0.581663	0.434073	Expressed	Coding
AC190900.2_FGT003	0.586784	0.628187	Expressed	sRNA precursor
AC190902.2_FGT005	1.13515	1.77316	Expressed	lncRNA
AC190909.3_FGT003	1.11093	0.895062	Expressed	Coding
AC190909.3_FGT003_j_1	15.3773	17.8985	Expressed	Coding
AC190909.3_FGT004	4.2275	4.64608	Expressed	Coding
AC190933.3_FGT004	3.20539	4.72961	Expressed	Coding
AC190968.2_FGT009	0.832335	1.56116	Expressed	lncRNA
AC190971.3_FGT003	0.903196	2.32697	Expressed	sRNA precursor
AC190975.3_FGT004	0.695794	6.6784	Expressed	Coding
AC190985.3_FGT006_j_5	1.18062	1.45947	Expressed	Coding
AC190993.3_FGT001	0.863652	1.18636	Expressed	Coding
AC190999.2_FGT004_j_3	1.71549	1.79524	Expressed	Coding
AC190999.2_FGT004_j_6	0.752409	0.479514	Expressed	Coding
AC191009.3_FGT004	3.64879	2.77571	Expressed	lncRNA
AC191012.2_FGT001	0.430455	0.67454	Expressed	Coding
AC191028.3_FGT001	0.52946	0.715158	Expressed	Coding
AC191040.2_FGT001	0.641	0.754538	Expressed	lncRNA
AC191046.2_FGT002	0.702701	0.619474	Expressed	sRNA precursor
AC191048.2_FGT006	2.03586	1.4707	Expressed	Coding
AC191069.3_FGT004	3.37318	3.80822	Expressed	Coding
AC191091.1_FGT005	0.958405	1.15315	Expressed	Coding
AC191097.3_FGT007	5.61772	3.44146	Expressed	Coding
AC191097.3_FGT010	0.104836	0.415013	Expressed	lncRNA
AC191113.2_FGT002_O_1	4.41545	4.1166	Expressed	Coding
AC191113.2_FGT002_O_2	1.37663	1.68281	Expressed	Coding
AC191134.2_FGT001	0	1.08796	Expressed	Coding
AC191134.2_FGT001_X_1	0	7.34762	Expressed	sRNA precursor
AC191137.4_FGT003	0.201707	0.370471	Expressed	sRNA precursor
AC191251.3_FGT002	0.489758	1.39844	Expressed	lncRNA
AC191251.3_FGT005	1.17815	0.986487	Expressed	Coding
AC191251.3_FGT005_j_1	0.399743	0.303362	Expressed	Coding
AC191254.3_FGT003	0.723213	0.715617	Expressed	Coding
AC191255.2_FGT003	0	5.1218	Expressed	sRNA precursor
AC191257.3_FGT002	0.428056	0.317607	Expressed	Coding
AC191283.3_FGT004	0.140484	0.212855	Expressed	Coding
AC191287.2_FGT003	0.270468	0.553272	Expressed	Coding
AC191293.3_FGT002	1.58075	1.72949	Expressed	Coding
AC191301.3_FGT002	0	1.63935	Expressed	lncRNA
AC191306.3_FGT004	3.73971	3.64095	Expressed	sRNA precursor
AC191315.2_FGT003	0.361206	0.425418	Expressed	Coding
AC191315.2_FGT003_O_1	10.3752	10.9081	Expressed	lncRNA
AC191317.3_FGT009	0.412787	0.77659	Expressed	Coding
AC191326.2_FGT006	1.40781	1.78395	Expressed	lncRNA
AC191333.3_FGT010	0.384472	0.269784	Expressed	Coding
AC191337.4_FGT008	0.993205	0.723342	Expressed	lncRNA
AC191359.3_FGT003	0.27869	0.115386	Expressed	Coding
AC191360.3_FGT016	0.0877722	3.42845	Expressed	sRNA precursor
AC191361.4_FGT004	14.4154	12.7846	Expressed	Coding
AC191362.3_FGT002	1.18799	0.467684	Expressed	lncRNA
AC191366.2_FGT006	0.849632	1.02723	Expressed	Coding
AC191377.3_FGT002	0.548297	0.51573	Expressed	Coding
AC191379.3_FGT002	0.720405	0.848191	Expressed	Coding
AC191387.3_FGT005	0.847658	0.838353	Expressed	Coding
AC191387.3_FGT007	29.6043	29.7759	Expressed	lncRNA
AC191412.3_FGT002	1.166	1.15714	Expressed	Coding
AC191421.3_FGT001	1.18298	1.06141	Expressed	Coding
AC191526.3_FGT004	0.826295	1.46047	Expressed	sRNA precursor
AC191532.3_FGT007	3.32448	2.09818	Expressed	Coding
AC191558.3_FGT004	0.525701	0.515091	Expressed	Coding
AC191567.3_FGT001	0.274473	0.527916	Expressed	sRNA precursor
AC191567.3_FGT002	1.13187	0.739979	Expressed	sRNA precursor
AC191572.3_FGT004	0.469884	0.410031	Expressed	Coding
AC191575.2_FGT001	0.0974881	0.638347	Expressed	Coding
AC191589.3_FGT003	1.36966	0.970667	Expressed	Coding
AC191598.3_FGT007	0.617991	0.802744	Expressed	Coding
AC191601.1_FGT003_X_1	14.1432	10.9582	Expressed	Coding
AC191601.1_FGT007	0	1.4143	Expressed	Coding
AC191623.3_FGT007	5.17564	4.23466	Expressed	Coding
AC191633.3_FGT002	0.301594	0.161411	Expressed	sRNA precursor
AC191654.3_FGT004	0.0723519	0.478863	Expressed	Coding
AC191661.3_FGT001	2.50862	1.90475	Expressed	lncRNA
AC191661.3_FGT004	0.730462	0.435406	Expressed	sRNA precursor
AC191669.3_FGT004	0.358225	1.00643	Expressed	sRNA precursor
AC191686.3_FGT002	0.839663	0.398804	Expressed	Coding
AC191704.3_FGT008	5.1165	2.03734	Expressed	lncRNA
AC191724.2_FGT003	8.63788	8.37272	Expressed	Coding
AC191750.3_FGT002	0.74336	0.932473	Expressed	Coding
AC191750.3_FGT003	0.737544	1.06183	Expressed	Coding
AC191750.3_FGT004	0.814534	0.827979	Expressed	Coding
AC191759.3_FGT003	1.44353	1.2879	Expressed	sRNA precursor
AC191759.3_FGT003_j_1	3.94387	3.90138	Expressed	sRNA precursor
AC191771.3_FGT008	7.25849	8.29652	Expressed	lncRNA
AC191771.3_FGT008_j_1	5.71376	6.07501	Expressed	lncRNA
AC191782.3_FGT002	0.994086	0.443161	Expressed	sRNA precursor
AC192096.3_FGT001	2.71149	2.19276	Expressed	Coding
AC192244.3_FGT007	22.5724	18.6384	Expressed	Coding
AC192244.3_FGT007_j_1	5.92938	3.36013	Expressed	Coding
AC192264.4_FGT002	11.9968	9.39518	Expressed	lncRNA
AC192362.3_FGT002	0.465166	1.10487	Expressed	Coding
AC192362.3_FGT003_j_2	3.29613	4.16699	Expressed	Coding
AC192367.2_FGT002_j_2	0.817246	0.766182	Expressed	Coding
AC192372.3_FGT003	0.778244	0.635793	Expressed	sRNA precursor
AC192381.3_FGT004	0	1.62561	Expressed	Coding
AC192451.3_FGT001	30.5056	38.2744	Expressed	Coding
AC192452.3_FGT005	10.3889	8.66621	Expressed	Coding
AC192595.3_FGT001	0.580704	0.668489	Expressed	Coding
AC192601.2_FGT005	0.822217	1.1215	Expressed	lncRNA
AC193307.3_FGT004	2.37281	1.88668	Expressed	lncRNA
AC193327.3_FGT005	1.2991	1.12951	Expressed	Coding
AC193359.3_FGT004	0.850531	1.08225	Expressed	Coding
AC193379.3_FGT001_j_1	0.370402	0.536502	Expressed	Coding
AC193382.3_FGT002	0.823179	0.841424	Expressed	Coding
AC193402.3_FGT004	1.32549	1.62575	Expressed	Coding
AC193414.4_FGT002	0.0553211	0.929973	Expressed	lncRNA
AC193439.3_FGT008	1.89366	1.45382	Expressed	lncRNA
AC193479.2_FGT002	1.4312	1.93746	Expressed	Coding
AC193509.2_FGT008	49.828	42.3643	Expressed	Coding
AC193591.3_FGT001	1.29443	3.49802	Expressed	Coding
AC193592.3_FGT006	0.546269	0.924698	Expressed	sRNA precursor
AC193632.2_FGT002_j_1	1.7665	1.78793	Expressed	Coding
AC193645.3_FGT008	8.58603	6.8192	Expressed	sRNA precursor
AC193658.3_FGT003	0.262594	0.82787	Expressed	lncRNA
AC193667.3_FGT001	11.8373	10.8769	Expressed	sRNA precursor
AC193748.2_FGT004	0.414704	0.69312	Expressed	sRNA precursor
AC193754.3_FGT008	1.00407	0.961262	Expressed	Coding
AC193786.3_FGT005	6.73007	11.0464	Expressed	Coding
AC193787.3_FGT008	1.00497	0.810584	Expressed	Coding
AC193939.2_FGT010	0.758983	1.1045	Expressed	lncRNA
AC193957.3_FGT009	0.755855	0.481945	Expressed	Coding
AC194005.3_FGT004	3.43791	2.25436	Expressed	Coding
AC194022.3_FGT012_j_1	2.14916	2.10037	Expressed	Coding
AC194022.3_FGT012_j_2	0.630303	1.09923	Expressed	Coding
AC194022.3_FGT013	143.029	319.491	Expressed	sRNA precursor
AC194032.3_FGT017	0.939971	0.714936	Expressed	lncRNA
AC194042.3_FGT001	0.477615	0.48468	Expressed	sRNA precursor
AC194044.3_FGT001	0.0496081	1.1234	Expressed	lncRNA
AC194045.3_FGT001	0.473851	0.341942	Expressed	Coding
AC194056.3_FGT008	0.788993	1.27967	Expressed	lncRNA
AC194067.3_FGT006	3.93609	4.55983	Expressed	sRNA precursor
AC194083.2_FGT007	2.9595	1.15038	Expressed	Coding
AC194090.3_FGT001	6.50279	4.5559	Expressed	lncRNA
AC194091.2_FGT001	0.0315732	0.947412	Expressed	sRNA precursor
AC194093.3_FGT004	0.5358	0.333088	Expressed	Coding
AC194101.3_FGT001	0.548306	0.688447	Expressed	Coding
AC194103.3_FGT003	1.68564	1.33412	Expressed	sRNA precursor
AC194106.3_FGT001	0	1.00889	Expressed	Coding
AC194110.3_FGT002	1.98702	1.94017	Expressed	Coding
AC194121.3_FGT001	0.0573001	0.500548	Expressed	sRNA precursor
AC194135.3_FGT008_j_1	0.675414	0.669377	Expressed	Coding
AC194135.3_FGT008_j_2	0.816516	0.493522	Expressed	Coding
AC194145.3_FGT003	1.45148	1.3885	Expressed	Coding
AC194157.3_FGT001	4.46327	4.60287	Expressed	lncRNA
AC194157.3_FGT001_X_1	2.00129	3.38449	Expressed	sRNA precursor
AC194158.3_FGT005	5.90866	2.92458	Expressed	Coding
AC194164.3_FGT004	0.907478	0.908735	Expressed	lncRNA
AC194172.3_FGT002	2.71225	0.0306096	Expressed	Coding
AC194176.3_FGT009	0.685897	0.489116	Expressed	sRNA precursor
AC194180.3_FGT012	0.795711	0.890704	Expressed	Coding
AC194196.3_FGT003	8.8814	8.1823	Expressed	Coding
AC194206.3_FGT004	0.398259	0.322095	Expressed	sRNA precursor
AC194232.3_FGT001	1.72689	2.11597	Expressed	Coding
AC194244.3_FGT001	0.949833	0.920415	Expressed	Coding
AC194250.3_FGT002	0.687148	0.431794	Expressed	Coding
AC194257.3_FGT004	0.557502	0.458481	Expressed	Coding
AC194259.3_FGT002	0.730086	0.322476	Expressed	Coding
AC194263.3_FGT005	2.7074	2.31601	Expressed	lncRNA
AC194264.3_FGT006	2.80009	2.41815	Expressed	Coding
AC194264.3_FGT006_j_2	4.74753	5.53596	Expressed	Coding
AC194264.3_FGT013	0.780805	0.207137	Expressed	lncRNA
AC194268.3_FGT003	3.57289	4.51903	Expressed	Coding
AC194268.3_FGT003_X_1	2.10323	5.69036	Expressed	sRNA precursor
AC194269.3_FGT008	1.59261	0.987259	Expressed	lncRNA
AC194284.3_FGT003	0.471202	0.430192	Expressed	Coding
AC194286.3_FGT002	0.402738	0.384774	Expressed	sRNA precursor
AC194296.3_FGT001_j_1	0	0.540103	Expressed	Coding
AC194298.3_FGT002	1.63836	1.22438	Expressed	sRNA precursor
AC194298.3_FGT005	2.53049	1.18433	Expressed	Coding
AC194322.4_FGT004	1.89964	1.56721	Expressed	lncRNA
AC194339.3_FGT004	1.11934	0.442421	Expressed	Coding
AC194339.3_FGT004_X_1	2.4437	1.56786	Expressed	lncRNA
AC194341.4_FGT002_j_1	33.381	29.1264	Expressed	Coding
AC194341.4_FGT004	0.610671	0.594979	Expressed	Coding
AC194353.3_FGT006	1.01533	0.753345	Expressed	Coding
AC194353.3_FGT006_X_1	3.41383	3.99686	Expressed	lncRNA
AC194356.3_FGT002	0.532013	0.457785	Expressed	Coding
AC194362.3_FGT003	0.790269	1.14134	Expressed	Coding
AC194362.3_FGT003_j_1	4.88665	4.44868	Expressed	Coding
AC194362.3_FGT003_j_2	4.39511	4.50735	Expressed	lncRNA
AC194391.3_FGT003	1.89384	2.24857	Expressed	Coding
AC194398.3_FGT003	1.36562	1.75304	Expressed	Coding
AC194402.2_FGT004	0.66525	0.502171	Expressed	Coding
AC194405.3_FGT016	2.58732	10.9279	Expressed	Coding
AC194425.3_FGT005	5.70016	4.45533	Expressed	Coding
AC194461.3_FGT005	19.2173	23.1399	Expressed	sRNA precursor
AC194465.3_FGT003	0.386907	0.48244	Expressed	Coding
AC194465.3_FGT005	0.329402	2.89598	Expressed	TE
AC194468.3_FGT002	2.27377	2.43449	Expressed	lncRNA
AC194472.3_FGT011	0.285156	0.360514	Expressed	lncRNA
AC194609.2_FGT003_X_1	2.39977	2.27929	Expressed	Coding
AC194611.3_FGT003	0.372898	0.674531	Expressed	lncRNA
AC194630.3_FGT002	4.57562	3.75057	Expressed	Coding
AC194630.3_FGT003	0.594612	0.325474	Expressed	Coding
AC194650.1_FGT011	9.29198	23.1696	Expressed	Coding
AC194695.3_FGT003	2.13655	2.32073	Expressed	lncRNA
AC194712.3_FGT001	0	1.10972	Expressed	lncRNA
AC194712.3_FGT002	0.00360422	0.565467	Expressed	Coding
AC194734.3_FGT004	0.508966	0.46387	Expressed	Coding
AC194847.4_FGT002	0.777869	0.873449	Expressed	Coding
AC194854.3_FGT005	0.533958	0.444685	Expressed	lncRNA
AC194856.3_FGT005	1.03832	1.2861	Expressed	lncRNA
AC194878.3_FGT001	0.584198	0.563869	Expressed	Coding
AC194878.3_FGT001_O_1	6.41712	5.02336	Expressed	sRNA precursor
AC194878.3_FGT002	0.452669	0.364217	Expressed	Coding
AC194878.3_FGT002_O_1	4.56152	4.04706	Expressed	sRNA precursor
AC194882.3_FGT005	0.870936	1.28596	Expressed	Coding
AC194898.3_FGT003	0.485113	0.488226	Expressed	Coding
AC194898.3_FGT003_X_1	1.58849	1.29673	Expressed	sRNA precursor
AC194914.3_FGT002	7.38638	5.30043	Expressed	Coding
AC194960.3_FGT005	0.162892	0.661753	Expressed	Coding
AC194965.4_FGT001_j_1	2.35571	3.689	Expressed	Coding
AC194965.4_FGT001_j_2	3.50983	5.52649	Expressed	Coding
AC194965.4_FGT003	0	0.574629	Expressed	lncRNA
AC194965.4_FGT004	4.1917	4.01653	Expressed	Coding
AC194966.3_FGT002	1.81187	2.49884	Expressed	lncRNA
AC194970.5_FGT001	28.8154	21.993	Expressed	Coding
AC194970.5_FGT002	0.940517	0.4869	Expressed	Coding
AC194970.5_FGT002_j_1	5.28167	4.39773	Expressed	Coding
AC194970.5_FGT004_j_1	2.14725	2.39145	Expressed	Coding
AC194970.5_FGT004_j_12	0.493386	0.699108	Expressed	Coding
AC194970.5_FGT004_j_2	0.819824	0.429533	Expressed	Coding
AC194970.5_FGT004_j_3	0.958225	0.825296	Expressed	Coding
AC194970.5_FGT005	6.62943	6.07406	Expressed	Coding
AC194970.5_FGT005_j_1	8.09005	8.58113	Expressed	Coding
AC194970.5_FGT005_j_2	10.0574	4.37362	Expressed	Coding
AC194970.5_FGT009	12.8422	11.6624	Expressed	Coding
AC194974.3_FGT004	1.5084	0.98577	Expressed	Coding
AC194974.3_FGT005	1.33193	0.854183	Expressed	Coding
AC195059.3_FGT003	1.31569	1.59155	Expressed	Coding
AC195059.3_FGT003_j_1	1.14474	2.61086	Expressed	Coding
AC195059.3_FGT003_j_2	2.11442	4.8831	Expressed	Coding
AC195059.3_FGT003_X_1	2.05849	16.1789	Expressed	sRNA precursor
AC195059.3_FGT009	2.6303	0.263269	Expressed	sRNA precursor
AC195139.3_FGT003	0.881013	0.414176	Expressed	sRNA precursor
AC195154.3_FGT004_j_1	1.78549	2.00953	Expressed	Coding
AC195154.3_FGT004_j_11	0.926828	1.1192	Expressed	Coding
AC195154.3_FGT004_j_14	0.0548492	0.170124	Expressed	Coding
AC195154.3_FGT004_j_2	1.78732	1.77729	Expressed	Coding
AC195154.3_FGT004_j_3	0.543443	0.972077	Expressed	Coding
AC195154.3_FGT004_j_5	1.83652	2.05375	Expressed	Coding
AC195161.2_FGT006	21.2251	26.9613	Expressed	lncRNA
AC195172.3_FGT001	0.266732	0.27652	Expressed	Coding
AC195172.3_FGT001_j_2	0.991803	0.387593	Expressed	Coding
AC195172.3_FGT001_j_3	0.649239	0.319136	Expressed	Coding
AC195172.3_FGT001_j_4	1.59563	0.705856	Expressed	Coding
AC195172.3_FGT001_j_6	0.331738	0.188569	Expressed	Coding
AC195174.2_FGT007	0	1.15295	Expressed	sRNA precursor
AC195214.3_FGT006	0	2.05301	Expressed	Coding
AC195237.3_FGT002	0.574786	0.590871	Expressed	sRNA precursor
AC195239.3_FGT002	12.8705	10.9064	Expressed	Coding
AC195302.3_FGT001	0.33723	0.722955	Expressed	lncRNA
AC195315.4_FGT004	2.14912	2.45379	Expressed	lncRNA
AC195316.3_FGT006	0.0745259	1.12077	Expressed	lncRNA
AC195331.3_FGT008_O_1	61.6053	52.5928	Expressed	lncRNA
AC195332.3_FGT001	92.1961	70.7292	Expressed	Coding
AC195340.3_FGT001	131.26	104.282	Expressed	Coding
AC195340.3_FGT001_j_1	148.327	122.072	Expressed	Coding
AC195340.3_FGT002	69.5627	65.996	Expressed	Coding
AC195340.3_FGT004_j_1	5.75114	6.37109	Expressed	Coding
AC195347.4_FGT004	4.90732	4.56998	Expressed	Coding
AC195366.3_FGT003	0.642404	0.567685	Expressed	Coding
AC195391.3_FGT009	8.28478	9.9403	Expressed	Coding
AC195394.3_FGT003	0.916755	0.793073	Expressed	sRNA precursor
AC195466.3_FGT001	0.687301	1.44243	Expressed	Coding
AC195485.3_FGT005	1.89787	1.95482	Expressed	Coding
AC195550.3_FGT003	2.13781	2.95241	Expressed	lncRNA
AC195550.3_FGT003_j_1	5.36005	5.58594	Expressed	Coding
AC195585.3_FGT002	0.863409	1.01765	Expressed	Coding
AC195587.4_FGT004_j_6	0.409144	0.442929	Expressed	Coding
AC195587.4_FGT004_j_7	6.09492	6.23088	Expressed	Coding
AC195590.1_FGT007	45.6814	45.0339	Expressed	sRNA precursor
AC195590.1_FGT007_X_1	11.009	10.242	Expressed	lncRNA
AC195671.2_FGT001	1.63386	1.20218	Expressed	lncRNA
AC195682.4_FGT008	0.412022	0.544863	Expressed	Coding
AC195785.3_FGT005	2.62021	3.11495	Expressed	Coding
AC195795.3_FGT004	1.13482	0.671523	Expressed	Coding
AC195798.3_FGT001	0.906079	1.11435	Expressed	sRNA precursor
AC195801.2_FGT004	1.55241	2.41899	Expressed	Coding
AC195806.3_FGT001_X_1	6.01658	5.05254	Expressed	sRNA precursor
AC195807.3_FGT004	3.89941	3.91278	Expressed	sRNA precursor
AC195819.3_FGT002	1.4207	2.10094	Expressed	Coding
AC195825.3_FGT002	0.37332	0.572351	Expressed	Coding
AC195830.2_FGT004	1.18618	0.985597	Expressed	lncRNA
AC195855.2_FGT003	1.57649	1.42035	Expressed	Coding
AC195860.3_FGT005	1.32126	1.74741	Expressed	Coding
AC195874.2_FGT002	28.7803	29.7568	Expressed	Coding
AC195884.3_FGT002	0.561845	1.54622	Expressed	Coding
AC195892.2_FGT002	8.03397	5.49878	Expressed	sRNA precursor
AC195900.2_FGT010	5.49686	5.93004	Expressed	sRNA precursor
AC195912.2_FGT001	1.15901	1.41199	Expressed	Coding
AC195954.3_FGT001	2.04095	2.10994	Expressed	Coding
AC195958.3_FGT003	0.63458	1.02151	Expressed	Coding
AC195959.2_FGT003	0.0515345	5.21323	Expressed	Coding
AC195964.2_FGT002	1.73522	1.39222	Expressed	Coding
AC195983.3_FGT010	27.2544	36.064	Expressed	Coding
AC196025.3_FGT004	2.62017	3.00681	Expressed	Coding
AC196031.3_FGT008_j_1	3.15431	2.07973	Expressed	Coding
AC196043.3_FGT005	0.606984	0.488945	Expressed	Coding
AC196054.2_FGT004	0.543526	0.628501	Expressed	Coding
AC196059.3_FGT003	1.51309	0.499507	Expressed	Coding
AC196059.3_FGT003_j_1	13.9478	9.84419	Expressed	Coding
AC196059.3_FGT004	0.357411	0.766652	Expressed	lncRNA
AC196064.3_FGT004	1.23163	1.15787	Expressed	lncRNA
AC196080.3_FGT016	0.452381	0.27599	Expressed	sRNA precursor
AC196084.3_FGT007	6.737	13.8173	Expressed	Coding
AC196090.3_FGT006	5.17009	4.38135	Expressed	Coding
AC196099.3_FGT002	0.448317	0.425716	Expressed	sRNA precursor
AC196110.4_FGT004	6.4408	4.06667	Expressed	Coding
AC196124.2_FGT002	862.081	908.385	Expressed	Coding
AC196142.3_FGT006	4.57424	4.89279	Expressed	sRNA precursor
AC196154.3_FGT012	12.5579	12.3718	Expressed	Coding
AC196154.3_FGT014	0.196748	0.668567	Expressed	sRNA precursor
AC196156.3_FGT003_O_1	2.34701	1.66559	Expressed	Coding
AC196158.3_FGT002	0.703487	0.813366	Expressed	Coding
AC196159.3_FGT001	0.440737	0.323461	Expressed	Coding
AC196173.3_FGT001	0.548588	0.673383	Expressed	Coding
AC196174.3_FGT003	0.759083	1.33962	Expressed	sRNA precursor
AC196180.3_FGT002	0.415686	0.362956	Expressed	Coding
AC196193.3_FGT003_j_1	0.449678	0.782074	Expressed	Coding
AC196193.3_FGT003_j_10	0.90903	2.6404	Expressed	Coding
AC196193.3_FGT003_j_2	0.530206	1.14104	Expressed	Coding
AC196193.3_FGT003_j_5	0.344135	1.63437	Expressed	Coding
AC196193.3_FGT003_j_6	1.58099	4.69387	Expressed	Coding
AC196193.3_FGT003_j_7	1.36418	1.26502	Expressed	Coding
AC196193.3_FGT003_j_8	0.185517	1.25629	Expressed	Coding
AC196193.3_FGT003_j_9	0.194875	0.266492	Expressed	Coding
AC196202.3_FGT007	0.786104	1.3563	Expressed	Coding
AC196206.3_FGT002	0.835871	1.11353	Expressed	sRNA precursor
AC196265.3_FGT004	1.71405	1.5471	Expressed	Coding
AC196278.2_FGT003	1.65199	1.74688	Expressed	Coding
AC196426.3_FGT007_j_1	1.37988	2.12498	Expressed	Coding
AC196426.3_FGT007_j_2	6.15346	6.60442	Expressed	Coding
AC196426.3_FGT007_j_3	2.81196	4.03275	Expressed	Coding
AC196426.3_FGT007_j_4	2.60287	2.45774	Expressed	Coding
AC196426.3_FGT007_j_5	7.15591	7.75108	Expressed	Coding
AC196426.3_FGT007_j_6	1.22076	0.1141	Expressed	Coding
AC196439.3_FGT003	0	0.961467	Expressed	Coding
AC196465.3_FGT002	1.02754	0.635655	Expressed	Coding
AC196465.3_FGT006	0.831725	1.41139	Expressed	Coding
AC196465.3_FGT006_j_1	1.05873	0.989138	Expressed	Coding
AC196465.3_FGT006_j_2	2.06305	1.7586	Expressed	Coding
AC196465.3_FGT007	0.957792	1.11429	Expressed	sRNA precursor
AC196470.3_FGT007	1.12728	0.942999	Expressed	Coding
AC196475.3_FGT003	1.7576	1.84848	Expressed	Coding
AC196475.3_FGT004	719.916	575.804	Expressed	Coding
AC196475.3_FGT004_j_1	243.306	153.788	Expressed	Coding
AC196475.3_FGT005	3.89891	3.8355	Expressed	Coding
AC196475.3_FGT005_j_1	3.41085	1.9594	Expressed	Coding
AC196475.3_FGT005_j_2	24.8215	26.9965	Expressed	Coding
AC196480.3_FGT005	5.57265	6.03585	Expressed	Coding
AC196488.3_FGT006	0.461491	0.717678	Expressed	sRNA precursor
AC196489.3_FGT002	34.1307	27.692	Expressed	Coding
AC196490.3_FGT007	1.32506	0.257528	Expressed	Coding
AC196576.3_FGT002	1.82403	4.38393	Expressed	Coding
AC196691.3_FGT005	0.41802	0.472179	Expressed	Coding
AC196708.3_FGT006	0.584534	0.631334	Expressed	Coding
AC196719.3_FGT002	2.37077	1.51804	Expressed	Coding
AC196726.2_FGT001	3.68413	3.67415	Expressed	lncRNA
AC196727.2_FGT005	0.380583	0.630717	Expressed	lncRNA
AC196776.3_FGT002	0.497263	0.456808	Expressed	Coding
AC196779.3_FGT003	1.25435	0.911633	Expressed	Coding
AC196780.4_FGT003	6.43574	3.00353	Expressed	lncRNA
AC196799.3_FGT008	1.11442	0.792206	Expressed	Coding
AC196954.2_FGT007	0.985359	0.880513	Expressed	lncRNA
AC196956.3_FGT002	0.496813	0.622121	Expressed	Coding
AC196956.3_FGT003	0.542062	0.688586	Expressed	Coding
AC196961.2_FGT003	15.5703	12.7434	Expressed	Coding
AC196968.2_FGT001	7.13824	9.94359	Expressed	Coding
AC196971.3_FGT001	17.7464	15.0247	Expressed	lncRNA
AC196978.5_FGT002	0.605318	0.293685	Expressed	Coding
AC196979.3_FGT005	3.08035	2.02175	Expressed	sRNA precursor
AC197007.3_FGT007	0.133643	0.840958	Expressed	Coding
AC197013.3_FGT003	25.5734	26.429	Expressed	Coding
AC197023.2_FGT001	1.00792	0.982759	Expressed	Coding
AC197029.3_FGT003	0.952447	0.914058	Expressed	Coding
AC197034.3_FGT010	7.75971	5.59457	Expressed	Coding
AC197047.3_FGT001	2.18604	4.45231	Expressed	Coding
AC197056.3_FGT002	2.07685	1.58911	Expressed	Coding
AC197056.3_FGT005	3.06345	3.01878	Expressed	Coding
AC197060.3_FGT003	1.4306	0.215619	Expressed	sRNA precursor
AC197064.3_FGT001	0.863862	1.2345	Expressed	Coding
AC197118.3_FGT005	6.52884	6.22092	Expressed	Coding
AC197122.3_FGT003_j_1	1.81613	1.36654	Expressed	Coding
AC197122.3_FGT003_j_10	0.354877	0.353825	Expressed	Coding
AC197122.3_FGT003_j_2	0.372498	0.346794	Expressed	Coding
AC197122.3_FGT003_j_3	0.110703	0.343993	Expressed	Coding
AC197122.3_FGT003_j_4	0.978387	0.701056	Expressed	Coding
AC197122.3_FGT003_j_5	3.71423	5.16884	Expressed	Coding
AC197122.3_FGT003_j_6	0.332643	0.185274	Expressed	Coding
AC197122.3_FGT003_j_9	1.64742	2.02536	Expressed	Coding
AC197146.3_FGT002	6.2033	1.61452	Expressed	Coding
AC197164.4_FGT002	0	1.83666	Expressed	Coding
AC197196.3_FGT002	1.72781	1.77279	Expressed	Coding
AC197197.2_FGT001	0.654917	0.644236	Expressed	Coding
AC197246.3_FGT001	13.8112	12.9029	Expressed	Coding
AC197246.3_FGT003_j_1	13.6164	13.3879	Expressed	Coding
AC197266.3_FGT010	1.03971	0.847461	Expressed	Coding
AC197267.3_FGT001	2.09142	2.16027	Expressed	sRNA precursor
AC197274.4_FGT010	1.82601	2.04759	Expressed	Coding
AC197340.3_FGT003	1.53235	2.24241	Expressed	Coding
AC197340.3_FGT010	0.80861	1.005	Expressed	Coding
AC197354.3_FGT006	2.22623	7.38737	Expressed	Coding
AC197355.3_FGT001	0.834441	3.40993	Expressed	lncRNA
AC197358.3_FGT006	0.412807	0.326385	Expressed	Coding
AC197367.3_FGT004	4.80182	4.8626	Expressed	lncRNA
AC197373.4_FGT006	7.31029	6.23587	Expressed	sRNA precursor
AC197377.3_FGT004	0.014575	0.832378	Expressed	lncRNA
AC197382.4_FGT001_j_3	0.41225	0.795434	Expressed	Coding
AC197382.4_FGT001_j_5	0.52162	0.383559	Expressed	Coding
AC197382.4_FGT002	0.693783	2.05379	Expressed	Coding
AC197387.3_FGT002	2.44115	4.09882	Expressed	lncRNA
AC197387.3_FGT002_X_1	1.94653	2.29151	Expressed	sRNA precursor
AC197387.3_FGT004	7.85714	6.32273	Expressed	Coding
AC197429.3_FGT003	25.1888	27.0468	Expressed	Coding
AC197442.3_FGT002	0	2.46185	Expressed	lncRNA
AC197481.3_FGT002	0.618097	0.615207	Expressed	sRNA precursor
AC197481.3_FGT003	0.725491	0.567473	Expressed	Coding
AC197545.3_FGT002	1.0973	1.1905	Expressed	Coding
AC197555.3_FGT007	0.660877	0.708093	Expressed	Coding
AC197555.3_FGT008	7.34116	4.50723	Expressed	Coding
AC197562.3_FGT003	0.740862	0.913145	Expressed	Coding
AC197565.3_FGT006	0.723985	1.25328	Expressed	lncRNA
AC197578.4_FGT001_j_1	1.09729	1.50434	Expressed	Coding
AC197578.4_FGT001_j_2	0.839969	0.734807	Expressed	Coding
AC197599.3_FGT004	0	3.34861	Expressed	lncRNA
AC197599.3_FGT004_j_1	0	1.43564	Expressed	sRNA precursor
AC197599.3_FGT004_O_1	0	1.34171	Expressed	sRNA precursor
AC197602.3_FGT001	1.39851	0.172296	Expressed	Coding
AC197666.4_FGT010	0.75952	0.157245	Expressed	lncRNA
AC197667.3_FGT002	3.17302	3.28044	Expressed	sRNA precursor
AC197667.3_FGT002_j_1	0.46958	0.708373	Expressed	sRNA precursor
AC197672.3_FGT002_j_1	2.9967	3.05967	Expressed	Coding
AC197672.3_FGT002_j_2	9.8323	9.14188	Expressed	Coding
AC197672.3_FGT002_j_3	1.89421	1.17576	Expressed	Coding
AC197681.3_FGT001	0.169544	3.51349	Expressed	Coding
AC197699.3_FGT002	0.449446	0.389901	Expressed	Coding
AC197699.3_FGT003_j_1	2.48559	2.24761	Expressed	Coding
AC197699.3_FGT004	0.010156	1.2195	Expressed	Coding
AC197699.3_FGT008	0.00725281	0.692783	Expressed	Coding
AC197705.4_FGT003	17.3854	23.6653	Expressed	Coding
AC197705.4_FGT006	5.50366	5.14356	Expressed	Coding
AC197705.4_FGT007	4.7087	4.37155	Expressed	Coding
AC197705.4_FGT007_j_1	6.72809	6.02663	Expressed	Coding
AC197705.4_FGT008	0.638801	0.508157	Expressed	Coding
AC197705.4_FGT011_j_2	4.19038	4.12921	Expressed	Coding
AC197705.4_FGT011_j_5	0.720222	1.46556	Expressed	Coding
AC197705.4_FGT011_j_6	6.7488	5.13603	Expressed	Coding
AC197714.3_FGT004	1.18738	0.961239	Expressed	Coding
AC197714.3_FGT005_j_3	2.77408	2.717	Expressed	Coding
AC197714.3_FGT005_j_4	4.7873	5.54252	Expressed	Coding
AC197717.3_FGT002_j_1	0.831165	0.495818	Expressed	Coding
AC197717.3_FGT002_j_2	2.73153	2.44824	Expressed	Coding
AC197732.3_FGT001	0	0.71445	Expressed	lncRNA
AC197763.2_FGT001	0.0675183	0.927332	Expressed	Coding
AC197764.4_FGT003	0.596374	0.912	Expressed	Coding
AC197770.3_FGT002	1.13042	1.23948	Expressed	Coding
AC197777.3_FGT001	0.345601	0.965842	Expressed	lncRNA
AC197833.3_FGT002	5.81115	4.37672	Expressed	Coding
AC197908.3_FGT002	0.69237	0.335752	Expressed	sRNA precursor
AC198028.3_FGT001	1.52319	1.50022	Expressed	Coding
AC198169.4_FGT004_j_1	11.5218	11.7178	Expressed	Coding
AC198169.4_FGT004_j_2	22.3474	19.3277	Expressed	Coding
AC198169.4_FGT004_j_3	0.896773	0.188903	Expressed	Coding
AC198174.4_FGT004	0.588164	0.515348	Expressed	sRNA precursor
AC198174.4_FGT004_j_1	2.69007	1.84276	Expressed	lncRNA
AC198206.5_FGT001	3.19557	2.61001	Expressed	Coding
AC198215.4_FGT001_X_1	12.8995	13.3839	Expressed	lncRNA
AC198233.4_FGT008	249.239	216.58	Expressed	Coding
AC198289.3_FGT002	0.838406	0.98363	Expressed	lncRNA
AC198353.5_FGT001	1.8279	3.10072	Expressed	Coding
AC198353.5_FGT001_j_1	10.7187	16.0201	Expressed	Coding
AC198353.5_FGT004	1.22828	0.854991	Expressed	Coding
AC198353.5_FGT004_j_2	1.75715	1.70324	Expressed	Coding
AC198353.5_FGT004_j_3	0.53593	1.58081	Expressed	Coding
AC198353.5_FGT004_j_4	0.338966	0.35562	Expressed	Coding
AC198353.5_FGT004_j_6	0.51503	0.453888	Expressed	Coding
AC198353.5_FGT004_j_7	5.78931	4.13877	Expressed	Coding
AC198361.3_FGT004_j_1	3.42734	3.19461	Expressed	Coding
AC198361.3_FGT004_j_2	1.75776	2.5283	Expressed	Coding
AC198361.3_FGT004_j_3	0.544858	0.798186	Expressed	Coding
AC198361.3_FGT004_j_4	1.26393	0.835857	Expressed	Coding
AC198362.3_FGT003	3.3032	2.60074	Expressed	Coding
AC198371.3_FGT007	5.54116	5.14001	Expressed	Coding
AC198371.3_FGT008	0.213421	0.252789	Expressed	Coding
AC198371.3_FGT012	7.04704	6.56036	Expressed	lncRNA
AC198394.3_FGT004	0.558831	0.304326	Expressed	lncRNA
AC198403.3_FGT001	0.635782	0.256737	Expressed	Coding
AC198418.3_FGT005	54.8653	46.5702	Expressed	Coding
AC198418.3_FGT005_j_1	2.9614	3.31125	Expressed	Coding
AC198429.3_FGT003	10.1577	9.37079	Expressed	Coding
AC198476.3_FGT004	0.791024	0.780105	Expressed	Coding
AC198481.3_FGT004	12.2672	15.759	Expressed	Coding
AC198481.3_FGT004_j_1	4.32734	5.19348	Expressed	Coding
AC198481.3_FGT004_j_2	0.492228	1.0668	Expressed	Coding
AC198481.3_FGT004_j_3	2.79034	3.2959	Expressed	Coding
AC198481.3_FGT004_j_4	4.57585	5.07949	Expressed	Coding
AC198485.3_FGT005	1.60986	0.86204	Expressed	sRNA precursor
AC198485.3_FGT016	0.986646	0.798581	Expressed	Coding
AC198490.3_FGT003	0.757453	0.945642	Expressed	Coding
AC198509.3_FGT004	0.432241	0.80444	Expressed	lncRNA
AC198511.3_FGT002	1.77509	1.91868	Expressed	sRNA precursor
AC198511.3_FGT007	5.09547	1.72042	Expressed	lncRNA
AC198518.3_FGT001	6.0092	6.07583	Expressed	Coding
AC198518.3_FGT003	5.23564	4.72407	Expressed	Coding
AC198588.3_FGT004	1.40902	1.32301	Expressed	Coding
AC198599.3_FGT011_X_1	7.82396	9.09164	Expressed	sRNA precursor
AC198650.3_FGT003	0.0178747	1.04517	Expressed	Coding
AC198651.3_FGT009	1.04321	1.10028	Expressed	Coding
AC198651.3_FGT009_X_1	1.93224	2.5371	Expressed	sRNA precursor
AC198699.3_FGT004	1.50683	1.38073	Expressed	Coding
AC198699.3_FGT004_j_1	2.54445	2.38122	Expressed	Coding
AC198725.4_FGT004	1.87136	1.29987	Expressed	Coding
AC198725.4_FGT007_j_1	0.674928	0.670714	Expressed	Coding
AC198725.4_FGT007_j_2	3.85395	3.87721	Expressed	Coding
AC198725.4_FGT009	0.663465	0.475121	Expressed	Coding
AC198765.3_FGT002	1.17378	1.32219	Expressed	Coding
AC198785.3_FGT004	2.43516	1.6874	Expressed	lncRNA
AC198787.3_FGT009	0.0699126	0.563041	Expressed	Coding
AC198871.3_FGT001	8.0645	6.84754	Expressed	lncRNA
AC198871.3_FGT004	0.809264	0.842506	Expressed	Coding
AC198923.4_FGT002_O_1	3.15027	1.99357	Expressed	Coding
AC198928.3_FGT005	0.956469	0.480771	Expressed	Coding
AC198933.3_FGT001	1.00518	0.992169	Expressed	sRNA precursor
AC198937.4_FGT003	2.0898	1.75468	Expressed	Coding
AC198940.4_FGT006	0.556983	0.6311	Expressed	Coding
AC198982.3_FGT006	2.3786	1.9165	Expressed	lncRNA
AC198983.3_FGT002	2.67959	2.77099	Expressed	sRNA precursor
AC198998.2_FGT003_j_13	0.984304	1.2862	Expressed	Coding
AC198998.2_FGT003_j_14	0.313395	0.528159	Expressed	Coding
AC199001.3_FGT005_j_1	13.2459	12.3515	Expressed	Coding
AC199001.3_FGT005_j_2	3.51691	2.71469	Expressed	Coding
AC199045.2_FGT004	0.613484	0.545927	Expressed	Coding
AC199054.3_FGT003	0.801904	0.664148	Expressed	Coding
AC199058.2_FGT001	0.303055	0.557944	Expressed	Coding
AC199058.2_FGT001_j_1	3.4923	4.87507	Expressed	sRNA precursor
AC199058.2_FGT001_X_1	4.26096	3.73618	Expressed	lncRNA
AC199058.2_FGT001_X_2	3.50211	2.85412	Expressed	sRNA precursor
AC199065.2_FGT001	0	5.1348	Expressed	sRNA precursor
AC199067.2_FGT004	2.59023	2.70253	Expressed	Coding
AC199068.2_FGT017_j_1	1.55003	1.37241	Expressed	Coding
AC199068.2_FGT017_j_2	2.28975	2.0481	Expressed	Coding
AC199188.3_FGT001	0	2.5844	Expressed	Coding
AC199207.3_FGT008	2.33815	0.579129	Expressed	lncRNA
AC199315.4_FGT001_O_1	6.98273	10.8335	Expressed	Coding
AC199315.4_FGT001_O_2	7.33658	3.47886	Expressed	Coding
AC199328.3_FGT001	0.633968	0.574029	Expressed	Coding
AC199348.3_FGT001_X_1	26.0352	37.3123	Expressed	sRNA precursor
AC199349.2_FGT007	0.282748	0.247321	Expressed	Coding
AC199363.4_FGT003	1.41552	1.38813	Expressed	Coding
AC199363.4_FGT003_j_1	0.530088	0.422518	Expressed	Coding
AC199363.4_FGT003_j_2	2.15562	2.43307	Expressed	Coding
AC199363.4_FGT003_j_3	0.935797	1.45869	Expressed	Coding
AC199384.3_FGT002	0.502673	0.426911	Expressed	Coding
AC199476.4_FGT004	1.38809	1.15797	Expressed	sRNA precursor
AC199480.3_FGT005	0.883163	1.079	Expressed	Coding
AC199481.3_FGT003	0.359208	0.321562	Expressed	Coding
AC199487.4_FGT002	1.4275	1.299	Expressed	sRNA precursor
AC199487.4_FGT003	5.82622	5.78612	Expressed	sRNA precursor
AC199487.4_FGT004	1.5754	1.35787	Expressed	sRNA precursor
AC199492.3_FGT004	1.1438	1.44431	Expressed	Coding
AC199506.2_FGT005_j_2	1.94295	1.54189	Expressed	Coding
AC199526.5_FGT002_O_1	10.4103	8.91793	Expressed	Coding
AC199526.5_FGT002_O_2	1.03445	0.494441	Expressed	Coding
AC199526.5_FGT002_O_3	232.159	198.652	Expressed	Coding
AC199526.5_FGT003	4.74971	3.93528	Expressed	Coding
AC199526.5_FGT003_j_1	5.86826	6.0178	Expressed	Coding
AC199541.4_FGT001	4.88549	3.56927	Expressed	Coding
AC199541.4_FGT007	1.45756	1.92897	Expressed	Coding
AC199563.3_FGT004	6.23691	3.96462	Expressed	sRNA precursor
AC199571.3_FGT004	1.00311	1.14272	Expressed	Coding
AC199629.3_FGT001	0.846821	1.0647	Expressed	lncRNA
AC199638.4_FGT005_O_1	0	0.875805	Expressed	lncRNA
AC199701.4_FGT002	2.21995	2.35072	Expressed	Coding
AC199703.3_FGT001	2.83627	2.93869	Expressed	Coding
AC199705.3_FGT008	2.78391	2.50812	Expressed	Coding
AC199705.3_FGT008_j_7	1.73934	1.93454	Expressed	Coding
AC199708.2_FGT001	0.529658	0.37287	Expressed	Coding
AC199765.4_FGT008	7.42444	6.03819	Expressed	Coding
AC199768.4_FGT008	0.426396	0.327121	Expressed	Coding
AC199779.3_FGT006	1.2786	1.07158	Expressed	Coding
AC199782.5_FGT001	10.0305	10.7075	Expressed	Coding
AC199782.5_FGT001_j_1	10.493	10.645	Expressed	Coding
AC199782.5_FGT002	11.657	13.2437	Expressed	Coding
AC199782.5_FGT002_j_1	7.93912	7.71997	Expressed	Coding
AC199788.4_FGT001	2.19337	2.1255	Expressed	sRNA precursor
AC199788.4_FGT004	7.83594	5.75045	Expressed	Coding
AC199811.4_FGT004	0.965713	0.497775	Expressed	lncRNA
AC199812.4_FGT003	7.61425	7.3036	Expressed	Coding
AC199826.4_FGT003	0.517418	0.477949	Expressed	Coding
AC199826.4_FGT003_X_1	2.03065	1.79608	Expressed	Coding
AC199843.4_FGT006	0.487675	0.510375	Expressed	Coding
AC199874.4_FGT004	7.67044	9.26562	Expressed	sRNA precursor
AC199901.3_FGT002	12.7487	11.3594	Expressed	Coding
AC199910.4_FGT004	0.518008	0.641867	Expressed	Coding
AC199914.4_FGT002	1.81317	1.46399	Expressed	lncRNA
AC199961.4_FGT001	0.641953	0.546084	Expressed	Coding
AC199961.4_FGT002	1.91884	1.99235	Expressed	Coding
AC200038.4_FGT012	0.691766	0.683265	Expressed	lncRNA
AC200057.4_FGT007	2.33892	2.41308	Expressed	Coding
AC200063.3_FGT001	0.618675	0.274959	Expressed	lncRNA
AC200063.3_FGT003	2.23806	2.51356	Expressed	lncRNA
AC200099.4_FGT003	2.70798	2.97441	Expressed	Coding
AC200099.4_FGT004	7.31087	17.7958	Expressed	Coding
AC200101.4_FGT002	1.47196	1.00327	Expressed	Coding
AC200119.4_FGT001	0.105256	0.731264	Expressed	lncRNA
AC200140.3_FGT002	0.697115	1.04568	Expressed	sRNA precursor
AC200141.2_FGT005	14.1247	15.0721	Expressed	lncRNA
AC200180.3_FGT003	0.670251	0.396217	Expressed	lncRNA
AC200202.2_FGT003	1.3701	2.03337	Expressed	Coding
AC200203.2_FGT006	0.351109	0.275404	Expressed	sRNA precursor
AC200209.1_FGT001	0.737876	0.509633	Expressed	Coding
AC200211.3_FGT002	0.550602	0.444847	Expressed	Coding
AC200222.4_FGT007	1.81023	4.75704	Expressed	lncRNA
AC200242.4_FGT002	19.664	17.5518	Expressed	Coding
AC200251.4_FGT005	3.21983	3.98585	Expressed	sRNA precursor
AC200256.3_FGT007	0	1.39131	Expressed	sRNA precursor
AC200287.4_FGT006_X_1	2.10671	2.29944	Expressed	lncRNA
AC200298.4_FGT001	0.681924	0.743019	Expressed	Coding
AC200300.3_FGT002	40.0068	33.7579	Expressed	Coding
AC200314.4_FGT002	0.840171	2.25149	Expressed	sRNA precursor
AC200317.4_FGT002	1.15407	1.15308	Expressed	Coding
AC200322.4_FGT013	1.00628	1.41768	Expressed	Coding
AC200505.4_FGT005	18.988	14.0913	Expressed	Coding
AC200508.3_FGT002	3.61484	2.19752	Expressed	lncRNA
AC200536.4_FGT003	2.79163	3.54874	Expressed	Coding
AC200616.3_FGT005	0	0.385768	Expressed	sRNA precursor
AC200617.3_FGT003	0.539161	0.584184	Expressed	Coding
AC200622.3_FGT007	0.433328	0.364644	Expressed	Coding
AC200662.4_FGT006	1.79569	1.71582	Expressed	Coding
AC200663.4_FGT004	1.45002	0.684832	Expressed	lncRNA
AC200703.4_FGT004	0.908562	1.10891	Expressed	Coding
AC200703.4_FGT005	1.89499	1.67963	Expressed	lncRNA
AC200725.4_FGT002	0.0122554	1.74065	Expressed	sRNA precursor
AC200725.4_FGT003	2.33548	1.54075	Expressed	Coding
AC200742.2_FGT010	11.7381	10.3926	Expressed	Coding
AC200745.4_FGT007	13.8752	14.3291	Expressed	Coding
AC200753.3_FGT003	1.14902	1.24112	Expressed	Coding
AC200754.4_FGT004	0.652873	0.528763	Expressed	Coding
AC200852.4_FGT010	0.604971	0.584769	Expressed	Coding
AC200874.4_FGT003	4.20476	4.89937	Expressed	Coding
AC200879.4_FGT004	0.60937	0.400139	Expressed	Coding
AC201767.3_FGT003	0.512747	0.451969	Expressed	Coding
AC201769.3_FGT002	0.988396	0.803732	Expressed	lncRNA
AC201774.3_FGT005	2.98961	2.31783	Expressed	Coding
AC201780.3_FGT003	0	3.06812	Expressed	sRNA precursor
AC201798.4_FGT002	4.70707	5.19642	Expressed	Coding
AC201798.4_FGT002_X_1	1.62463	1.98958	Expressed	lncRNA
AC201872.4_FGT003	2.36205	2.25076	Expressed	Coding
AC201894.4_FGT007	1.80104	1.42678	Expressed	Coding
AC201896.4_FGT003	4.93721	5.01443	Expressed	Coding
AC201911.3_FGT004	21.7817	14.244	Expressed	Coding
AC201957.4_FGT004	0.989	1.14182	Expressed	Coding
AC202000.4_FGT003	0.123696	1.64977	Expressed	Coding
AC202011.3_FGT010	1.16585	0.565642	Expressed	Coding
AC202041.4_FGT003	0.535027	0.828131	Expressed	lncRNA
AC202041.4_FGT005	6.58293	7.0953	Expressed	Coding
AC202073.4_FGT001	0.575681	0.783797	Expressed	Coding
AC202073.4_FGT001_j_1	4.90965	6.09752	Expressed	Coding
AC202086.2_FGT001	0.876735	1.02095	Expressed	lncRNA
AC202086.2_FGT003	3.63472	3.74946	Expressed	sRNA precursor
AC202091.4_FGT005	3.2981	2.65772	Expressed	Coding
AC202095.2_FGT002	0.666743	0.911231	Expressed	lncRNA
AC202107.3_FGT001	1.66753	1.37511	Expressed	Coding
AC202120.3_FGT003	29.5569	30.1194	Expressed	Coding
AC202120.3_FGT003_j_1	22.9694	17.8833	Expressed	Coding
AC202139.3_FGT009	0.75769	0.486947	Expressed	lncRNA
AC202144.5_FGT001	2.0249	2.05638	Expressed	Coding
AC202145.3_FGT001	0.678768	0.722467	Expressed	Coding
AC202148.4_FGT003	0.470967	0.610224	Expressed	sRNA precursor
AC202153.4_FGT003	0.837711	0.851924	Expressed	Coding
AC202162.4_FGT003	0.742714	0.515141	Expressed	Coding
AC202164.3_FGT003	1.11591	0.81069	Expressed	Coding
AC202181.3_FGT010	0.92288	0.692828	Expressed	Coding
AC202185.4_FGT004	14.8741	11.1704	Expressed	Coding
AC202432.3_FGT006	1.03647	1.2101	Expressed	Coding
AC202432.3_FGT006_X_1	1.72419	1.36194	Expressed	lncRNA
AC202432.3_FGT007	1.21933	1.71406	Expressed	Coding
AC202432.3_FGT007_j_2	0.344352	0.347531	Expressed	Coding
AC202432.3_FGT007_j_3	12.9195	13.3892	Expressed	Coding
AC202435.3_FGT001	1.40639	0.99171	Expressed	Coding
AC202439.3_FGT001	5.32878	7.824	Expressed	Coding
AC202445.4_FGT008	0.574406	2.50921	Expressed	Coding
AC202454.4_FGT002	0.308736	1.44291	Expressed	sRNA precursor
AC202534.2_FGT002	10.6063	7.00072	Expressed	lncRNA
AC202535.2_FGT004	66.5527	45.3141	Expressed	lncRNA
AC202548.4_FGT002	0.654426	2.10036	Expressed	lncRNA
AC202549.3_FGT008	0.799494	0.444712	Expressed	Coding
AC202561.3_FGT005	0.606562	0.958354	Expressed	sRNA precursor
AC202705.2_FGT008	0.677234	0.802402	Expressed	Coding
AC202707.3_FGT002	0.432786	0.242698	Expressed	Coding
AC202835.3_FGT004	0.354831	0.707284	Expressed	Coding
AC202855.3_FGT004	0.708898	0.517367	Expressed	Coding
AC202864.3_FGT002	3.23205	4.40975	Expressed	Coding
AC202877.3_FGT003	0	1.09711	Expressed	lncRNA
AC202878.3_FGT002	0	1.99292	Expressed	sRNA precursor
AC202883.4_FGT006	1.12763	1.29954	Expressed	sRNA precursor
AC202915.3_FGT002	0.960937	0.529983	Expressed	Coding
AC202915.3_FGT002_j_1	5.189	3.33956	Expressed	Coding
AC202917.3_FGT005	8.93607	6.00604	Expressed	Coding
AC202924.3_FGT002	0.949788	0.642236	Expressed	Coding
AC202926.3_FGT001	0.832958	0.976426	Expressed	sRNA precursor
AC202929.3_FGT003	1.16736	0.799803	Expressed	Coding
AC202929.3_FGT005	0.407255	0.33564	Expressed	Coding
AC202938.3_FGT009	1.31687	1.00211	Expressed	lncRNA
AC202971.2_FGT012	273.022	247.648	Expressed	Coding
AC202974.3_FGT004	2.8147	1.59045	Expressed	Coding
AC202985.3_FGT006	13.1576	12.5623	Expressed	Coding
AC203031.3_FGT002	1.80317	1.36079	Expressed	Coding
AC203048.3_FGT001_j_1	10.0663	11.5181	Expressed	lncRNA
AC203048.3_FGT001_j_2	2.18648	2.51569	Expressed	lncRNA
AC203070.3_FGT007	1.20056	0.506291	Expressed	sRNA precursor
AC203078.3_FGT002	0.103671	1.14841	Expressed	sRNA precursor
AC203090.3_FGT001	0.560974	0.66673	Expressed	Coding
AC203094.3_FGT006	2.59843	2.37658	Expressed	sRNA precursor
AC203173.3_FGT004_j_1	4.74426	4.64298	Expressed	Coding
AC203173.3_FGT004_j_2	80.721	80.9641	Expressed	Coding
AC203220.3_FGT002	6.02413	4.9286	Expressed	Coding
AC203220.3_FGT002_X_1	51.5705	35.337	Expressed	Coding
AC203221.4_FGT002	11.1653	11.6412	Expressed	Coding
AC203240.3_FGT009	7.37765	6.98363	Expressed	lncRNA
AC203278.4_FGT002	0.81937	0.319986	Expressed	lncRNA
AC203278.4_FGT004	0.401998	1.56573	Expressed	Coding
AC203294.3_FGT008	2.77252	2.91122	Expressed	lncRNA
AC203294.3_FGT012	8.86923	9.53744	Expressed	Coding
AC203307.4_FGT001	3.64494	2.02891	Expressed	lncRNA
AC203310.3_FGT003	1.34829	1.22987	Expressed	Coding
AC203336.3_FGT005	0.481196	0.308852	Expressed	Coding
AC203341.3_FGT003	0.34554	0.238637	Expressed	lncRNA
AC203352.3_FGT006	3.55947	4.04936	Expressed	Coding
AC203366.4_FGT001_j_3	2.3654	2.14017	Expressed	Coding
AC203396.3_FGT003	0.191676	1.35669	Expressed	Coding
AC203435.3_FGT001	0.0352009	2.40116	Expressed	sRNA precursor
AC203535.4_FGT001	8.49568	8.89646	Expressed	Coding
AC203535.4_FGT002	6.38975	5.97867	Expressed	Coding
AC203535.4_FGT004	47.334	44.3937	Expressed	Coding
AC203535.4_FGT004_j_1	18.0056	16.9257	Expressed	Coding
AC203570.4_FGT005	5.63965	5.52599	Expressed	Coding
AC203571.3_FGT001	3.30515	3.32302	Expressed	Coding
AC203685.3_FGT013	0.405608	0.46018	Expressed	Coding
AC203742.3_FGT012	0.00625006	0.747389	Expressed	Coding
AC203752.5_FGT002	5.90127	4.85415	Expressed	Coding
AC203753.4_FGT006_j_2	0.704507	1.06011	Expressed	Coding
AC203761.3_FGT002_j_1	2.60693	2.8182	Expressed	Coding
AC203761.3_FGT002_j_3	0.478627	0.987332	Expressed	Coding
AC203761.3_FGT002_j_4	1.23367	0.960758	Expressed	Coding
AC203761.3_FGT002_j_6	0.265027	0.352033	Expressed	Coding
AC203770.3_FGT004	2.19293	2.29068	Expressed	Coding
AC203800.3_FGT005	4.95629	3.60977	Expressed	Coding
AC203816.3_FGT007	1.02202	1.10291	Expressed	lncRNA
AC203832.3_FGT002	0.664962	1.1348	Expressed	Coding
AC203841.3_FGT002	2.00741	1.66697	Expressed	Coding
AC203841.3_FGT009	0.691258	0.385067	Expressed	Coding
AC203841.3_FGT009_j_1	0.0686325	0.448081	Expressed	Coding
AC203841.3_FGT009_j_2	11.4107	10.4617	Expressed	Coding
AC203841.3_FGT009_j_3	1.68755	1.58815	Expressed	Coding
AC203862.4_FGT001_O_1	3.41021	2.65364	Expressed	Coding
AC203862.4_FGT002	1.45932	1.38255	Expressed	Coding
AC203863.3_FGT007	0.0312469	1.0997	Expressed	Coding
AC203865.3_FGT001	2.74374	3.33034	Expressed	Coding
AC203879.3_FGT008	22.1133	29.4773	Expressed	Coding
AC203898.4_FGT009	2.52756	2.72977	Expressed	Coding
AC203909.3_FGT003	1.29945	0.98364	Expressed	Coding
AC203909.3_FGT006	1.61173	1.71011	Expressed	Coding
AC203920.3_FGT004	2.28255	2.40113	Expressed	Coding
AC203957.3_FGT004	6.98596	6.62147	Expressed	Coding
AC203957.3_FGT004_X_1	2.94902	4.91503	Expressed	lncRNA
AC203958.3_FGT003	2.78161	2.11144	Expressed	lncRNA
AC203958.3_FGT003_X_1	1.76681	1.58137	Expressed	sRNA precursor
AC203966.5_FGT002_j_1	0.680684	0.650319	Expressed	Coding
AC203966.5_FGT002_j_3	1.98084	1.46396	Expressed	Coding
AC203966.5_FGT002_j_4	0.172856	0.601742	Expressed	Coding
AC203966.5_FGT002_j_5	1.48108	0.863202	Expressed	Coding
AC203966.5_FGT003	9.01329	5.34704	Expressed	Coding
AC203966.5_FGT003_O_1	2.33267	1.08053	Expressed	Coding
AC203966.5_FGT005	3.56582	3.0422	Expressed	Coding
AC203972.3_FGT001_O_1	4.43416	4.29451	Expressed	Coding
AC203975.3_FGT006	0	1.85658	Expressed	Coding
AC203985.4_FGT001	0.75385	1.03739	Expressed	Coding
AC203985.4_FGT005_O_1	14.9222	13.9046	Expressed	Coding
AC203986.3_FGT013	0.522347	0.0810432	Expressed	Coding
AC203989.4_FGT001	0.215598	0.43745	Expressed	Coding
AC203989.4_FGT001_j_1	5.16942	6.60697	Expressed	Coding
AC204007.3_FGT008	2.75872	1.64686	Expressed	Coding
AC204016.3_FGT002	2.75636	3.40648	Expressed	lncRNA
AC204019.3_FGT002	0.592703	0.292394	Expressed	sRNA precursor
AC204033.3_FGT008	44.0388	33.5368	Expressed	Coding
AC204045.3_FGT005	0.416701	0.820101	Expressed	Coding
AC204046.3_FGT003	2.42929	2.36957	Expressed	Coding
AC204053.2_FGT001	1.09672	1.18258	Expressed	Coding
AC204065.3_FGT005	3.9068	4.73408	Expressed	Coding
AC204070.3_FGT004	1.46299	1.64328	Expressed	Coding
AC204212.4_FGT001	131.564	80.6166	Expressed	Coding
AC204230.3_FGT004	31.8253	42.1298	Expressed	Coding
AC204277.3_FGT006	0.879377	1.10665	Expressed	Coding
AC204277.3_FGT006_j_1	1.76311	1.83623	Expressed	Coding
AC204277.3_FGT006_j_2	0.695428	0.571221	Expressed	Coding
AC204292.4_FGT002	0.491216	0.441313	Expressed	Coding
AC204292.4_FGT003	1.42019	1.30017	Expressed	Coding
AC204292.4_FGT004	0.876517	0.848165	Expressed	Coding
AC204301.3_FGT008	2.26288	2.25054	Expressed	Coding
AC204311.4_FGT004	0.992058	0.912443	Expressed	Coding
AC204313.3_FGT002	0.604898	0.473859	Expressed	Coding
AC204317.4_FGT001	33.2271	33.7227	Expressed	sRNA precursor
AC204325.3_FGT002	1.1608	1.39298	Expressed	lncRNA
AC204345.3_FGT003	1.78909	2.51446	Expressed	Coding
AC204359.3_FGT005	1.58903	1.42709	Expressed	Coding
AC204366.3_FGT008	0.366306	1.0243	Expressed	sRNA precursor
AC204381.3_FGT001	1.46251	1.33831	Expressed	Coding
AC204399.3_FGT003	0.60004	0.57357	Expressed	Coding
AC204407.3_FGT004	0.627453	0.404022	Expressed	Coding
AC204431.3_FGT001	0	13.6792	Expressed	Coding
AC204437.3_FGT004	0.640784	0.506765	Expressed	Coding
AC204472.3_FGT002	0.378414	0.310291	Expressed	Coding
AC204472.3_FGT002_j_1	0.860359	0.72866	Expressed	Coding
AC204502.4_FGT006	2.34242	1.19214	Expressed	Coding
AC204502.4_FGT013	0.410647	0.41374	Expressed	Coding
AC204509.4_FGT007	0.277535	0.536261	Expressed	Coding
AC204515.4_FGT006	0.503914	0.523981	Expressed	Coding
AC204530.4_FGT002	3.49321	4.71086	Expressed	Coding
AC204536.3_FGT006	2.10303	2.85241	Expressed	lncRNA
AC204539.4_FGT001	1.26217	1.60576	Expressed	Coding
AC204539.4_FGT002	2.08542	2.49591	Expressed	Coding
AC204539.4_FGT003	2.43665	1.90087	Expressed	Coding
AC204539.4_FGT003_j_1	1.76891	1.50477	Expressed	Coding
AC204539.4_FGT003_j_2	4.92185	5.00284	Expressed	Coding
AC204540.3_FGT001	0.730226	0.49882	Expressed	Coding
AC204596.3_FGT003	0.348151	0.419828	Expressed	Coding
AC204596.3_FGT004	0.5537	0.67247	Expressed	Coding
AC204611.4_FGT001	0.665252	0.309697	Expressed	Coding
AC204611.4_FGT002	15.5168	6.59488	Expressed	Coding
AC204627.4_FGT003	1.49959	0.745698	Expressed	sRNA precursor
AC204634.3_FGT002	0.413835	0.592325	Expressed	sRNA precursor
AC204659.3_FGT005	0.587256	0.7516	Expressed	Coding
AC204662.3_FGT004	1.63981	1.14953	Expressed	sRNA precursor
AC204662.3_FGT005	0.693425	0.986731	Expressed	Coding
AC204706.2_FGT001	5.27273	3.6512	Expressed	Coding
AC204707.4_FGT003	0.675789	0.299921	Expressed	Coding
AC204711.3_FGT002	4.47035	2.66586	Expressed	Coding
AC204712.3_FGT002	2.16556	2.55531	Expressed	lncRNA
AC204712.3_FGT002_j_1	5.16145	4.95078	Expressed	lncRNA
AC204717.3_FGT005	0.82394	0.724267	Expressed	Coding
AC204746.3_FGT010	4.87528	11.7425	Expressed	sRNA precursor
AC204755.4_FGT003	1.8958	1.57595	Expressed	lncRNA
AC204821.3_FGT005	2.4094	2.51201	Expressed	sRNA precursor
AC204839.2_FGT015	0.413539	0.179375	Expressed	Coding
AC204842.3_FGT004	10.0917	6.74312	Expressed	Coding
AC204868.3_FGT004	0.921658	0.482059	Expressed	Coding
AC204880.3_FGT002	1.76471	2.46096	Expressed	Coding
AC204884.3_FGT004	7.21683	5.15177	Expressed	sRNA precursor
AC204931.3_FGT004	0.042912	0.435716	Expressed	lncRNA
AC204940.3_FGT007	0.138511	1.24397	Expressed	Coding
AC204948.3_FGT006	9.32834	9.49993	Expressed	Coding
AC205004.3_FGT001	0.53624	0.654204	Expressed	Coding
AC205006.3_FGT001	0.674754	1.10792	Expressed	Coding
AC205006.3_FGT010	1.48774	1.00285	Expressed	Coding
AC205008.4_FGT001	0.519304	0.364152	Expressed	Coding
AC205008.4_FGT001_j_1	6.21167	5.58273	Expressed	Coding
AC205008.4_FGT002	0.889148	0.948541	Expressed	Coding
AC205010.4_FGT001	0.747829	1.11074	Expressed	Coding
AC205014.4_FGT003	0.563343	4.29852	Expressed	Coding
AC205033.4_FGT004	1.01039	0.838132	Expressed	Coding
AC205035.3_FGT004	2.0625e-07	0.764979	Expressed	Coding
AC205035.3_FGT004_j_1	0	4.31003	Expressed	lncRNA
AC205035.3_FGT004_j_2	0.00406822	1.66816	Expressed	Coding
AC205052.4_FGT004	0.31905	0.280301	Expressed	sRNA precursor
AC205057.3_FGT002_O_1	5.30467	5.63235	Expressed	Coding
AC205057.3_FGT003	6.14118	7.99508	Expressed	Coding
AC205057.3_FGT004_j_1	3.68064	4.76612	Expressed	Coding
AC205057.3_FGT004_X_1	5.3916	6.02591	Expressed	sRNA precursor
AC205077.3_FGT003	2.68991	3.19805	Expressed	Coding
AC205121.2_FGT002	1.34765	1.10053	Expressed	lncRNA
AC205122.4_FGT003	0.630154	0.541678	Expressed	Coding
AC205122.4_FGT003_j_1	162.425	126.567	Expressed	Coding
AC205122.4_FGT010	0.125167	0.499964	Expressed	Coding
AC205142.3_FGT004	1.75507	1.56524	Expressed	Coding
AC205159.3_FGT006	18.5182	13.7781	Expressed	Coding
AC205175.3_FGT002	1.08984	1.1061	Expressed	Coding
AC205239.3_FGT005	0.425998	0.284021	Expressed	Coding
AC205247.3_FGT001	1.91849	1.64806	Expressed	sRNA precursor
AC205250.3_FGT006	5.01945	2.56332	Expressed	Coding
AC205278.3_FGT002	0.991205	0.510759	Expressed	Coding
AC205280.2_FGT004	0	0.873373	Expressed	Coding
AC205311.3_FGT006	0.349397	0.692854	Expressed	lncRNA
AC205314.3_FGT011	1.79151	0.78662	Expressed	lncRNA
AC205320.3_FGT004	1.94138	1.29606	Expressed	Coding
AC205325.3_FGT002	0.761205	0.886282	Expressed	Coding
AC205326.3_FGT002	2.49523	2.82965	Expressed	Coding
AC205326.3_FGT002_O_1	5.78174	4.65753	Expressed	sRNA precursor
AC205345.3_FGT002	0.534585	0.391488	Expressed	Coding
AC205360.2_FGT001	5.74216	4.56799	Expressed	Coding
AC205362.4_FGT002	1.50984	0.666671	Expressed	Coding
AC205376.4_FGT003_j_1	3.60944	5.71409	Expressed	Coding
AC205376.4_FGT003_j_2	3.68898	4.887	Expressed	Coding
AC205376.4_FGT005	0.0362201	6.12771	Expressed	lncRNA
AC205376.4_FGT008	2.15574	1.48396	Expressed	Coding
AC205376.4_FGT008_j_1	2.28676	2.89262	Expressed	Coding
AC205383.3_FGT003	4.96312	5.72787	Expressed	sRNA precursor
AC205396.3_FGT001	1.0005	0.911873	Expressed	sRNA precursor
AC205413.4_FGT001	0.920099	1.01752	Expressed	Coding
AC205419.3_FGT001_j_1	15.7667	14.8556	Expressed	Coding
AC205471.4_FGT002_j_1	9.89581	11.0521	Expressed	Coding
AC205471.4_FGT002_j_2	1.32698	1.09934	Expressed	Coding
AC205471.4_FGT002_j_3	1.09183	0.736366	Expressed	Coding
AC205471.4_FGT003	1.38497	1.15688	Expressed	Coding
AC205471.4_FGT007	35.1419	32.3148	Expressed	Coding
AC205475.2_FGT003	1.48386	1.44306	Expressed	Coding
AC205484.3_FGT004	36.6808	2.22445	Expressed	sRNA precursor
AC205484.3_FGT005	0.1169	1.53764	Expressed	Coding
AC205499.3_FGT004	1.09137	1.07827	Expressed	lncRNA
AC205500.3_FGT002	0.462898	0.643223	Expressed	Coding
AC205502.4_FGT001	2.6885	1.76009	Expressed	Coding
AC205502.4_FGT004	0.696173	0.686242	Expressed	Coding
AC205514.4_FGT001	2.25756	2.18141	Expressed	Coding
AC205520.3_FGT004	12.7852	17.9642	Expressed	sRNA precursor
AC205520.3_FGT005	0.855848	1.07519	Expressed	sRNA precursor
AC205521.3_FGT003	18.1073	16.3417	Expressed	Coding
AC205529.3_FGT007	0.546428	0.597497	Expressed	Coding
AC205534.3_FGT002	0.593178	0.821391	Expressed	Coding
AC205536.3_FGT005	0.67934	0.543971	Expressed	Coding
AC205558.3_FGT002	3.10514	2.78018	Expressed	Coding
AC205558.3_FGT003	0.651816	0.350156	Expressed	Coding
AC205562.3_FGT002	0.823711	0.417766	Expressed	Coding
AC205573.3_FGT002	0.146237	1.96677	Expressed	sRNA precursor
AC205574.3_FGT006_j_2	1.86834	1.07133	Expressed	Coding
AC205605.3_FGT001	3.24776	1.48067	Expressed	Coding
AC205608.4_FGT004_j_1	10.7579	9.63298	Expressed	Coding
AC205608.4_FGT004_j_2	11.5232	11.2473	Expressed	Coding
AC205664.3_FGT001	3.55025	2.9975	Expressed	sRNA precursor
AC205673.3_FGT006	1.47033	1.67188	Expressed	Coding
AC205674.4_FGT004	0.360799	0.34772	Expressed	Coding
AC205677.3_FGT001	2.05203	1.80652	Expressed	Coding
AC205677.3_FGT001_j_1	5.54066	5.4502	Expressed	Coding
AC205677.3_FGT001_j_2	0.702632	0.562973	Expressed	Coding
AC205677.3_FGT001_j_4	0.623343	0.486332	Expressed	Coding
AC205703.4_FGT001	6.52303	5.17282	Expressed	Coding
AC205703.4_FGT002	9.22439	8.88409	Expressed	Coding
AC205703.4_FGT002_j_1	3.93844	4.27078	Expressed	Coding
AC205703.4_FGT005_j_1	0.911503	0.738586	Expressed	Coding
AC205703.4_FGT005_j_2	1.13972	1.27805	Expressed	Coding
AC205703.4_FGT006	13.9114	9.71515	Expressed	Coding
AC205703.4_FGT010	5.68107	6.19845	Expressed	Coding
AC205713.4_FGT008	0.264161	0.48561	Expressed	Coding
AC205725.3_FGT010_j_1	3.14482	1.96893	Expressed	lncRNA
AC205725.3_FGT010_j_2	1.70005	1.36868	Expressed	Coding
AC205725.3_FGT010_j_3	2.02809	1.60018	Expressed	Coding
AC205725.3_FGT011_j_4	1.54309	0.952002	Expressed	Coding
AC205730.3_FGT002	3.05783	2.00016	Expressed	Coding
AC205730.3_FGT002_j_1	8.02451	10.5967	Expressed	Coding
AC205730.3_FGT002_j_3	1.75302	1.25513	Expressed	Coding
AC205735.3_FGT006	0.583569	0.755147	Expressed	Coding
AC205834.3_FGT001	1.62139	1.43741	Expressed	sRNA precursor
AC205840.4_FGT006	1.65316	1.04111	Expressed	lncRNA
AC205850.4_FGT001	0.667375	0.690631	Expressed	Coding
AC205886.3_FGT001_j_1	0.118231	0.543531	Expressed	Coding
AC205886.3_FGT001_j_2	0.596267	6.41323	Expressed	Coding
AC205888.4_FGT004	0.719487	0.7917	Expressed	Coding
AC205897.3_FGT002	81.8668	71.188	Expressed	Coding
AC205905.3_FGT006	0.543505	0.465163	Expressed	Coding
AC205968.3_FGT001	1.70071	1.47551	Expressed	lncRNA
AC205982.3_FGT014	5.79178	3.92219	Expressed	Coding
AC205990.3_FGT003	7.51025	2.90145	Expressed	lncRNA
AC206030.4_FGT001	1.23343	0.651485	Expressed	Coding
AC206031.3_FGT007	1.64935	0.645578	Expressed	Coding
AC206060.3_FGT002	1.92307	1.54808	Expressed	lncRNA
AC206160.3_FGT003	1.2636	0.984559	Expressed	lncRNA
AC206185.3_FGT006	3.75291	3.7818	Expressed	lncRNA
AC206201.3_FGT004	26.8162	17.2532	Expressed	Coding
AC206208.3_FGT002	9.93442	7.15893	Expressed	lncRNA
AC206217.2_FGT009	5.66968	5.12445	Expressed	sRNA precursor
AC206223.3_FGT001	6.20198	8.00372	Expressed	Coding
AC206223.3_FGT001_j_1	0.681851	0.64048	Expressed	Coding
AC206223.3_FGT005	0.200433	0.539027	Expressed	Coding
AC206223.3_FGT006	1.81911	1.51099	Expressed	Coding
AC206223.3_FGT010	23.8353	18.5409	Expressed	Coding
AC206259.3_FGT003_j_7	1.84471	2.32363	Expressed	Coding
AC206260.3_FGT004	0.604738	0.743924	Expressed	Coding
AC206273.3_FGT004	0.541407	0.777816	Expressed	lncRNA
AC206274.3_FGT006	0	1.27251	Expressed	sRNA precursor
AC206280.3_FGT005	0.302658	0.359924	Expressed	Coding
AC206283.3_FGT003	0.42973	0.477642	Expressed	Coding
AC206307.3_FGT002	2.79479	2.31317	Expressed	Coding
AC206319.2_FGT004	1.54005	1.29832	Expressed	Coding
AC206326.3_FGT004	1.24322	1.04436	Expressed	Coding
AC206344.3_FGT003	9.16198	8.47184	Expressed	sRNA precursor
AC206400.3_FGT003	0	2.23867	Expressed	sRNA precursor
AC206403.3_FGT002	1.09157	1.03275	Expressed	sRNA precursor
AC206493.3_FGT001	1.03973	1.41836	Expressed	Coding
AC206509.3_FGT009	0.588872	0.608209	Expressed	Coding
AC206512.3_FGT004	0	2.2198	Expressed	Coding
AC206547.2_FGT002	0.561358	0.402891	Expressed	Coding
AC206557.3_FGT015	1.86991	3.21703	Expressed	sRNA precursor
AC206582.2_FGT002	8.56693	6.17712	Expressed	Coding
AC206582.2_FGT002_X_2	2.31215	2.21019	Expressed	Coding
AC206611.3_FGT002	2.13152	0.392792	Expressed	Coding
AC206637.3_FGT001	0.0384746	13.2167	Expressed	lncRNA
AC206641.3_FGT003	1.65543	2.91504	Expressed	lncRNA
AC206642.4_FGT001	37.1773	30.0343	Expressed	Coding
AC206655.3_FGT002	0.511663	0.437206	Expressed	sRNA precursor
AC206660.4_FGT008	1.03661	1.02971	Expressed	Coding
AC206666.2_FGT004	47.1188	35.2424	Expressed	Coding
AC206768.3_FGT005	1.18412	1.14562	Expressed	Coding
AC206788.3_FGT008	362.982	370.064	Expressed	sRNA precursor
AC206788.3_FGT015	5.08151	4.82798	Expressed	Coding
AC206837.3_FGT001	0.887006	0.803068	Expressed	Coding
AC206840.3_FGT002	3.92411	3.75087	Expressed	lncRNA
AC206840.3_FGT002_O_1	7.43519	7.36926	Expressed	sRNA precursor
AC206854.3_FGT002_j_1	0.532691	0.835387	Expressed	sRNA precursor
AC206861.3_FGT002	2.97673	3.28542	Expressed	Coding
AC206898.3_FGT006	0.51466	0.420649	Expressed	Coding
AC206901.3_FGT004	1.35941	0.961574	Expressed	sRNA precursor
AC206901.3_FGT005	2.14342	2.00984	Expressed	Coding
AC206951.3_FGT004	1.68737	0.776462	Expressed	sRNA precursor
AC206951.3_FGT017	50.2937	31.8674	Expressed	Coding
AC206951.3_FGT017_O_1	6.05002	5.32593	Expressed	Coding
AC206954.3_FGT006	0.712888	1.08328	Expressed	Coding
AC206968.3_FGT003	1.39146	0.000253103	Expressed	Coding
AC206989.4_FGT002_j_1	7.43931	9.25317	Expressed	Coding
AC207043.3_FGT002	2.04005	2.11583	Expressed	Coding
AC207051.3_FGT004	1.33491	1.45408	Expressed	sRNA precursor
AC207110.3_FGT001	34.218	34.1798	Expressed	Coding
AC207191.3_FGT003	0.498218	0.307657	Expressed	Coding
AC207196.3_FGT002	0.814552	1.10863	Expressed	Coding
AC207206.3_FGT001	0.820871	1.70448	Expressed	Coding
AC207223.3_FGT003	0	2.94792	Expressed	lncRNA
AC207225.3_FGT003	0.532667	0.516175	Expressed	Coding
AC207244.3_FGT003	0.771711	0.995729	Expressed	sRNA precursor
AC207260.3_FGT003	1.0565	0.793973	Expressed	Coding
AC207265.3_FGT002_j_1	15.2289	12.0472	Expressed	Coding
AC207282.3_FGT009	1.07228	0.685639	Expressed	lncRNA
AC207309.3_FGT007	3.78774	3.55767	Expressed	Coding
AC207314.3_FGT001	0.636328	0.7906	Expressed	lncRNA
AC207340.3_FGT004	1.84814	1.26098	Expressed	Coding
AC207342.3_FGT007	2.92911	2.73874	Expressed	Coding
AC207342.3_FGT008	85.0442	80.592	Expressed	Coding
AC207347.3_FGT005_j_1	1.24034	1.34897	Expressed	Coding
AC207347.3_FGT005_j_4	0.0972377	0.334177	Expressed	Coding
AC207347.3_FGT005_j_5	0.244571	0.71027	Expressed	Coding
AC207347.3_FGT005_j_6	1.30903	1.369	Expressed	Coding
AC207347.3_FGT005_j_7	0.474196	0.487042	Expressed	Coding
AC207347.3_FGT005_j_8	2.86759	2.44905	Expressed	Coding
AC207395.3_FGT003	0.727426	1.07961	Expressed	lncRNA
AC207410.3_FGT002	111.676	165.013	Expressed	Coding
AC207418.3_FGT003	2.72056	2.19577	Expressed	lncRNA
AC207427.3_FGT005	50.7172	38.3644	Expressed	Coding
AC207533.2_FGT002	1.94172	1.40637	Expressed	Coding
AC207533.2_FGT002_O_1	4.99866	4.73991	Expressed	Coding
AC207537.3_FGT003	1.34339	2.47828	Expressed	lncRNA
AC207544.3_FGT010	0.88927	0.391836	Expressed	Coding
AC207562.3_FGT001	1.84716	2.47932	Expressed	sRNA precursor
AC207627.2_FGT001	3.71603	3.49219	Expressed	Coding
AC207628.4_FGT009	0.432312	0.617938	Expressed	Coding
AC207628.4_FGT009_j_1	0.60917	0.974744	Expressed	Coding
AC207628.4_FGT009_j_4	1.78871	1.96085	Expressed	Coding
AC207628.4_FGT009_j_6	10.3641	9.51067	Expressed	Coding
AC207628.4_FGT009_j_7	0.716525	0.889905	Expressed	Coding
AC207628.4_FGT009_j_8	4.4105	3.7946	Expressed	Coding
AC207628.4_FGT010	4.67283	3.48165	Expressed	Coding
AC207628.4_FGT011_j_1	1.20862	0.657939	Expressed	Coding
AC207628.4_FGT011_j_2	8.01507	5.93504	Expressed	Coding
AC207628.4_FGT011_j_3	2.57672	2.29631	Expressed	Coding
AC207628.4_FGT011_j_4	3.48679	2.77602	Expressed	Coding
AC207652.3_FGT001_j_1	1.57302	1.67919	Expressed	Coding
AC207652.3_FGT001_j_3	0.279708	0.197065	Expressed	Coding
AC207655.2_FGT003_O_1	0.00223161	2.54051	Expressed	sRNA precursor
AC207656.3_FGT002	6.72001	6.32799	Expressed	Coding
AC207664.3_FGT001	0.04231	0.546808	Expressed	lncRNA
AC207680.2_FGT006	0.677375	1.01763	Expressed	sRNA precursor
AC207683.3_FGT002	2.96246	2.74914	Expressed	Coding
AC207722.2_FGT009	60.9843	57.2094	Expressed	Coding
AC207726.3_FGT002	0.23782	0.789901	Expressed	sRNA precursor
AC207728.2_FGT003_j_1	0.303086	0.457426	Expressed	Coding
AC207728.2_FGT003_j_3	0.150717	0.323062	Expressed	Coding
AC207728.2_FGT003_j_4	0.456971	0.992953	Expressed	Coding
AC207732.3_FGT010_O_1	11.2398	9.08653	Expressed	sRNA precursor
AC207752.3_FGT007	0.831475	0	Expressed	Coding
AC207755.3_FGT005	1.95771	1.48664	Expressed	Coding
AC207755.3_FGT005_j_1	2.93629	3.31543	Expressed	Coding
AC207756.3_FGT001	1.18858	1.37536	Expressed	Coding
AC207756.3_FGT001_j_1	3.48237	3.38553	Expressed	Coding
AC207756.3_FGT001_j_2	3.71571	4.68865	Expressed	Coding
AC207756.3_FGT001_j_3	1.40641	0.317169	Expressed	Coding
AC207756.3_FGT001_j_5	1.71282	1.64161	Expressed	Coding
AC207771.3_FGT006	0.550687	0.50532	Expressed	Coding
AC207803.3_FGT003	0.901963	0.958266	Expressed	Coding
AC207885.3_FGT006	0	4.86461	Expressed	Coding
AC207890.3_FGT002_j_1	23.6797	24.0608	Expressed	Coding
AC208023.3_FGT001	89.0142	95.9775	Expressed	Coding
AC208023.3_FGT001_j_1	14.5283	14.8544	Expressed	sRNA precursor
AC208028.3_FGT001	9.38734	6.59696	Expressed	Coding
AC208031.3_FGT002	1.27372	1.19476	Expressed	Coding
AC208031.3_FGT003	5.60276	5.65987	Expressed	Coding
AC208031.3_FGT003_O_1	6.3667	6.58869	Expressed	lncRNA
AC208031.3_FGT005	0.644601	0.736517	Expressed	Coding
AC208040.3_FGT002	0.0588162	1.80901	Expressed	Coding
AC208077.3_FGT004	215.794	201.123	Expressed	sRNA precursor
AC208110.2_FGT006	13.3597	13.1379	Expressed	Coding
AC208110.2_FGT007	9.41699	8.31589	Expressed	Coding
AC208113.3_FGT005	1.92341	1.81727	Expressed	Coding
AC208113.3_FGT009	21.8893	22.5424	Expressed	lncRNA
AC208113.3_FGT009_O_1	3.80467	3.38461	Expressed	lncRNA
AC208120.4_FGT001	0.378884	0.275963	Expressed	Coding
AC208201.3_FGT001	6.06011	4.6253	Expressed	Coding
AC208201.3_FGT002	17.0945	14.059	Expressed	Coding
AC208201.3_FGT003	24.5193	21.6777	Expressed	Coding
AC208203.3_FGT006_O_1	1.0696	0.912273	Expressed	Coding
AC208204.3_FGT002	8.63071	3.45948	Expressed	Coding
AC208204.3_FGT006	78.2976	76.5295	Expressed	Coding
AC208212.3_FGT001	0.346611	0.353881	Expressed	Coding
AC208217.3_FGT001	1.80223	1.02995	Expressed	lncRNA
AC208221.3_FGT002	0.394938	20.8943	Expressed	Coding
AC208233.3_FGT002	0.71785	0.544898	Expressed	sRNA precursor
AC208309.3_FGT002	0	0.666197	Expressed	sRNA precursor
AC208327.4_FGT003	11.7604	12.6411	Expressed	Coding
AC208327.4_FGT006	3.83446	3.88073	Expressed	Coding
AC208333.3_FGT001	0.438186	1.3712	Expressed	Coding
AC208341.4_FGT005	25.165	26.7907	Expressed	Coding
AC208341.4_FGT006	0.59191	0.668949	Expressed	Coding
AC208341.4_FGT006_j_1	1.59784	1.3168	Expressed	Coding
AC208341.4_FGT006_j_2	0.401277	0.517116	Expressed	sRNA precursor
AC208341.4_FGT006_j_3	0.559365	0.491698	Expressed	Coding
AC208341.4_FGT008	0.496823	0.495766	Expressed	Coding
AC208346.3_FGT004	3.91914	4.72003	Expressed	Coding
AC208346.3_FGT004_O_1	0.378057	0.278847	Expressed	Coding
AC208358.3_FGT005_j_1	2.91237	2.33675	Expressed	Coding
AC208427.3_FGT010	0.804151	4.53497	Expressed	Coding
AC208436.3_FGT005	3.61128	2.28104	Expressed	lncRNA
AC208436.3_FGT007_j_1	0.460856	0.39708	Expressed	Coding
AC208436.3_FGT007_j_6	0.332388	0.450022	Expressed	Coding
AC208440.3_FGT003	0.94553	1.35218	Expressed	Coding
AC208440.3_FGT003_j_1	1.9953	3.5355	Expressed	Coding
AC208440.3_FGT003_j_2	3.18117	1.93936	Expressed	Coding
AC208440.3_FGT003_j_3	1.50717	1.85401	Expressed	Coding
AC208440.3_FGT003_j_4	0.208506	0.576736	Expressed	Coding
AC208440.3_FGT003_O_1	2.0801	1.60918	Expressed	sRNA precursor
AC208450.3_FGT002	0.494399	0.336695	Expressed	Coding
AC208511.3_FGT002_O_1	1.38582	32.016	Expressed	Coding
AC208511.3_FGT002_O_2	0	15.8306	Expressed	Coding
AC208512.3_FGT004	0.750629	0.77564	Expressed	Coding
AC208514.3_FGT001	2.52044	1.77736	Expressed	Coding
AC208518.3_FGT002	1.12658	2.16535	Expressed	lncRNA
AC208524.3_FGT001	0.807197	1.28452	Expressed	Coding
AC208524.3_FGT001_j_3	0.269936	1.08586	Expressed	Coding
AC208524.3_FGT001_j_4	1.96878	2.74672	Expressed	Coding
AC208529.2_FGT003	0.880516	0.607272	Expressed	lncRNA
AC208551.3_FGT008	0.167782	0.543207	Expressed	Coding
AC208569.3_FGT005	1.10611	0.444724	Expressed	sRNA precursor
AC208571.4_FGT001	4.05543	2.98354	Expressed	Coding
AC208571.4_FGT001_j_1	15.6011	12.2983	Expressed	Coding
AC208577.3_FGT005	1.9338	0.384038	Expressed	Coding
AC208579.3_FGT004	3.82668	6.23535	Expressed	Coding
AC208579.3_FGT004_X_1	3.18375	7.30366	Expressed	sRNA precursor
AC208614.3_FGT001	0.151072	2.61473	Expressed	sRNA precursor
AC208638.3_FGT002	0.922492	0.728037	Expressed	Coding
AC208654.2_FGT001	0.370831	0.0728126	Expressed	lncRNA
AC208665.3_FGT004	0.175951	0.749929	Expressed	lncRNA
AC208666.2_FGT006	0.450003	0.504292	Expressed	Coding
AC208713.3_FGT001	0.574472	0.366462	Expressed	lncRNA
AC208724.3_FGT001	2.06069	1.67189	Expressed	Coding
AC208826.3_FGT005	1.80719	1.71951	Expressed	sRNA precursor
AC208827.3_FGT001	0.375225	0.62423	Expressed	Coding
AC208837.3_FGT003	0.993813	0.740599	Expressed	lncRNA
AC208847.4_FGT001	1.7123	1.16087	Expressed	Coding
AC208847.4_FGT001_j_1	0.151922	0.546797	Expressed	Coding
AC208847.4_FGT001_j_2	3.64385	1.86871	Expressed	Coding
AC208853.3_FGT002	0.0885135	0.491685	Expressed	Coding
AC208855.3_FGT002	7.47279	12.1141	Expressed	sRNA precursor
AC208892.3_FGT003	0	2.11813	Expressed	Coding
AC208897.3_FGT003	0.839543	0.503298	Expressed	Coding
AC208897.3_FGT004	10.6691	8.85145	Expressed	Coding
AC208907.3_FGT005	1.03377	1.08355	Expressed	Coding
AC208907.3_FGT005_j_1	1.15706	0.978893	Expressed	sRNA precursor
AC208911.3_FGT006	1.56586	0.725773	Expressed	Coding
AC208929.3_FGT004	0.950922	1.36153	Expressed	Coding
AC209019.3_FGT003	1.02611	0.711777	Expressed	Coding
AC209028.3_FGT004	0.685328	0.283775	Expressed	sRNA precursor
AC209050.3_FGT003	2.53111	1.17906	Expressed	Coding
AC209053.2_FGT002	0.524012	0.584817	Expressed	Coding
AC209057.2_FGT003	0.740806	0.777063	Expressed	Coding
AC209060.2_FGT009	0.948866	0.796815	Expressed	Coding
AC209080.3_FGT004	0.440909	0.354863	Expressed	Coding
AC209084.3_FGT004	0.736065	0.703751	Expressed	lncRNA
AC209093.3_FGT006	0.0267865	0.951808	Expressed	Coding
AC209169.3_FGT001	0.454603	0.266319	Expressed	Coding
AC209206.3_FGT005	5.55805	5.024	Expressed	Coding
AC209206.3_FGT011_j_2	1.88517	1.74644	Expressed	Coding
AC209206.3_FGT011_j_5	1.56059	2.17285	Expressed	Coding
AC209208.3_FGT001_j_1	2.89912	2.74784	Expressed	Coding
AC209208.3_FGT001_j_2	2.11477	1.87415	Expressed	Coding
AC209208.3_FGT002	259.335	204.451	Expressed	Coding
AC209208.3_FGT005	4.83855	4.07135	Expressed	Coding
AC209208.3_FGT005_j_1	4.0622	3.54992	Expressed	Coding
AC209242.3_FGT003	0.258349	0.268189	Expressed	Coding
AC209242.3_FGT003_j_1	5.00333	5.35846	Expressed	Coding
AC209257.4_FGT003	1.8093	0.870248	Expressed	Coding
AC209257.4_FGT005	1.52446	0	Expressed	Coding
AC209257.4_FGT006	0.985479	0.714497	Expressed	Coding
AC209257.4_FGT008_O_1	4.19571	3.34563	Expressed	Coding
AC209259.3_FGT002_O_1	3.32847	11.2438	Expressed	lncRNA
AC209364.3_FGT009	1.02639	0.668092	Expressed	Coding
AC209374.4_FGT002	9.15058	8.02065	Expressed	Coding
AC209375.3_FGT001	0.0504846	1.41911	Expressed	sRNA precursor
AC209377.3_FGT003	4.47642	4.34064	Expressed	Coding
AC209378.3_FGT005	1.29704	1.44648	Expressed	Coding
AC209396.4_FGT001	0.0129259	0.283185	Expressed	Coding
AC209396.4_FGT003	0.607854	0.625937	Expressed	Coding
AC209428.2_FGT005	3.41851	3.63517	Expressed	Coding
AC209438.4_FGT002	0.753956	0.674697	Expressed	sRNA precursor
AC209445.3_FGT001	1.02414	0.878989	Expressed	lncRNA
AC209455.3_FGT007	0.597943	0.555035	Expressed	Coding
AC209455.3_FGT009	1.07959	0.514534	Expressed	Coding
AC209455.3_FGT009_j_3	4.05889	3.59172	Expressed	Coding
AC209455.3_FGT009_j_5	0.87413	0.655728	Expressed	sRNA precursor
AC209455.3_FGT009_j_6	4.63547	3.38181	Expressed	sRNA precursor
AC209460.3_FGT002	5.936	6.15819	Expressed	Coding
AC209460.3_FGT002_j_1	1.11228	2.00913	Expressed	Coding
AC209625.2_FGT001	20.4236	23.8164	Expressed	Coding
AC209625.2_FGT001_X_1	0.585901	1.30403	Expressed	sRNA precursor
AC209626.2_FGT013	14.3624	11.901	Expressed	Coding
AC209636.2_FGT003	11.3553	12.8968	Expressed	Coding
AC209640.2_FGT006	1.64346	1.20365	Expressed	lncRNA
AC209664.3_FGT002	2.38519	2.26602	Expressed	Coding
AC209666.3_FGT013	0	0.525662	Expressed	lncRNA
AC209675.3_FGT001	0	0.557654	Expressed	lncRNA
AC209688.3_FGT009	1.48598	0.39546	Expressed	Coding
AC209690.3_FGT002	5.30933	6.27793	Expressed	lncRNA
AC209696.3_FGT002	2.68551	2.09088	Expressed	Coding
AC209712.3_FGT002	0.964527	1.21955	Expressed	lncRNA
AC209739.3_FGT005	2.82456	2.56331	Expressed	lncRNA
AC209759.2_FGT006	0.383226	0.367161	Expressed	Coding
AC209765.3_FGT001	1.53495	1.66313	Expressed	sRNA precursor
AC209784.3_FGT007	11.6532	13.6816	Expressed	Coding
AC209819.3_FGT005	1.22576	0.730586	Expressed	Coding
AC209819.3_FGT006_j_1	1.37189	1.22895	Expressed	Coding
AC209819.3_FGT009	0.95579	0.829894	Expressed	Coding
AC209819.3_FGT012	2.47799	2.00463	Expressed	Coding
AC209826.3_FGT003	10.3325	11.9998	Expressed	sRNA precursor
AC209835.4_FGT004_j_3	0.395234	0.340722	Expressed	Coding
AC209835.4_FGT004_j_4	4.40014	4.65174	Expressed	Coding
AC209835.4_FGT004_j_5	0.355387	0.772149	Expressed	Coding
AC209841.3_FGT007	1.75702	2.09527	Expressed	lncRNA
AC209845.4_FGT010	0.744205	0.567175	Expressed	Coding
AC209852.3_FGT001	1.27815	0.86516	Expressed	lncRNA
AC209858.4_FGT002	3.75909	4.03708	Expressed	Coding
AC209858.4_FGT004	5.29076	3.82336	Expressed	Coding
AC209877.3_FGT002_j_1	1.71915	1.935	Expressed	Coding
AC209877.3_FGT002_j_2	0.568033	0.659325	Expressed	Coding
AC209877.3_FGT002_j_4	0.774725	0.897467	Expressed	Coding
AC209881.3_FGT004	0.191952	0.518984	Expressed	Coding
AC209898.2_FGT004_j_1	3.27922	3.42884	Expressed	Coding
AC209900.4_FGT005	0.675492	0.397201	Expressed	Coding
AC209900.4_FGT007	0.723603	0.633161	Expressed	Coding
AC209905.4_FGT002	0.00456641	0.450447	Expressed	Coding
AC209935.4_FGT006	0.531561	0.161036	Expressed	lncRNA
AC209940.3_FGT010	0.573109	1.07117	Expressed	Coding
AC209944.5_FGT011	1.03655	0.702858	Expressed	lncRNA
AC209944.5_FGT013	0.404053	0.61108	Expressed	lncRNA
AC209987.4_FGT002	16.9069	10.7364	Expressed	Coding
AC209987.4_FGT010	2.22073	1.72038	Expressed	Coding
AC209990.3_FGT001	18.8729	16.5675	Expressed	Coding
AC210003.2_FGT004	22.3737	15.2896	Expressed	Coding
AC210003.2_FGT015	116.54	116.147	Expressed	sRNA precursor
AC210013.4_FGT002	3.32203	2.33769	Expressed	Coding
AC210013.4_FGT005	0.262918	0.626241	Expressed	Coding
AC210013.4_FGT006	13.9035	15.191	Expressed	Coding
AC210013.4_FGT008_j_1	0.725814	0.74943	Expressed	Coding
AC210013.4_FGT008_j_2	7.96133e-05	0.000819848	Expressed	Coding
AC210013.4_FGT008_j_3	0.430988	1.03241	Expressed	Coding
AC210013.4_FGT008_j_5	0.846143	0.497055	Expressed	Coding
AC210013.4_FGT008_j_6	1.79673	1.68538	Expressed	Coding
AC210013.4_FGT008_j_7	2.02473	2.08388	Expressed	Coding
AC210013.4_FGT009	0.357759	0.498511	Expressed	Coding
AC210013.4_FGT009_j_1	4.05713	3.30691	Expressed	Coding
AC210013.4_FGT010	2.0342	2.37683	Expressed	Coding
AC210013.4_FGT011_j_1	13.3393	10.5868	Expressed	Coding
AC210013.4_FGT012	2.39551	1.7082	Expressed	Coding
AC210013.4_FGT013	0.936353	0.690955	Expressed	Coding
AC210013.4_FGT014_j_1	6.00718	5.19393	Expressed	Coding
AC210013.4_FGT014_j_2	0.647954	0.694391	Expressed	Coding
AC210013.4_FGT016_j_1	41.0823	28.7643	Expressed	lncRNA
AC210013.4_FGT018	49.5825	44.4717	Expressed	Coding
AC210013.4_FGT019	73.4999	61.1374	Expressed	Coding
AC210023.3_FGT008	1.09507	1.07009	Expressed	Coding
AC210023.3_FGT014	2.41923	2.70938	Expressed	Coding
AC210023.3_FGT014_j_10	3.05866	3.81751	Expressed	Coding
AC210023.3_FGT014_j_9	5.61234	6.56271	Expressed	Coding
AC210023.3_FGT015	13.8194	11.3158	Expressed	Coding
AC210038.3_FGT005	2.23417	2.12321	Expressed	Coding
AC210046.4_FGT002	0.140113	1.60024	Expressed	Coding
AC210058.3_FGT005	0.5738	0.66486	Expressed	Coding
AC210067.3_FGT005	0.0248104	1.88638	Expressed	Coding
AC210158.3_FGT001	20.7924	5.56573	Expressed	Coding
AC210158.3_FGT003	0.66499	0.664081	Expressed	Coding
AC210158.3_FGT004	0.838265	0.911947	Expressed	Coding
AC210158.3_FGT004_j_1	0.549254	0.529569	Expressed	Coding
AC210163.3_FGT005	1.7717	0.895636	Expressed	lncRNA
AC210168.4_FGT003	1.08115	2.65237	Expressed	Coding
AC210169.3_FGT002	1.04728	0.971033	Expressed	Coding
AC210173.4_FGT001	1.67919	1.7845	Expressed	lncRNA
AC210173.4_FGT002	2.20091	2.41456	Expressed	Coding
AC210173.4_FGT002_j_4	0.856656	1.52646	Expressed	Coding
AC210173.4_FGT005	3.77791	6.62163	Expressed	Coding
AC210193.4_FGT002	191.669	159.215	Expressed	Coding
AC210199.4_FGT003	1.90072	2.25088	Expressed	Coding
AC210199.4_FGT003_j_1	7.22672	7.09711	Expressed	sRNA precursor
AC210204.3_FGT002	12.2387	13.2859	Expressed	Coding
AC210205.3_FGT007	2.14407	1.33198	Expressed	Coding
AC210298.2_FGT001_O_1	0.0108759	1.31724	Expressed	Coding
AC210298.2_FGT002	2.79088	2.47793	Expressed	lncRNA
AC210303.3_FGT001	11.0973	8.50029	Expressed	lncRNA
AC210312.3_FGT002	3.64231	3.22874	Expressed	Coding
AC210314.3_FGT006	8.93399	11.7395	Expressed	sRNA precursor
AC210314.3_FGT006_j_1	6.93488	5.6992	Expressed	sRNA precursor
AC210517.3_FGT003	23.5456	18.4334	Expressed	Coding
AC210595.3_FGT004	2.6422	3.27119	Expressed	Coding
AC210595.3_FGT004_j_1	0.627384	0.588367	Expressed	Coding
AC210595.3_FGT004_j_2	3.10339	2.76181	Expressed	Coding
AC210595.3_FGT004_j_3	11.245	45.8865	Expressed	sRNA precursor
AC210596.3_FGT003	1.47999	3.45665	Expressed	Coding
AC210596.3_FGT003_j_1	0.0171498	0.285067	Expressed	Coding
AC210598.3_FGT003	0.447656	0.438372	Expressed	Coding
AC210598.3_FGT003_X_1	3.25191	6.07514	Expressed	sRNA precursor
AC210607.3_FGT010	1.74794	1.54543	Expressed	Coding
AC210609.1_FGT007	10.3646	10.739	Expressed	Coding
AC210609.1_FGT007_j_1	28.7006	37.9566	Expressed	sRNA precursor
AC210612.4_FGT004	0.991017	1.02627	Expressed	Coding
AC210612.4_FGT007	0.429054	0.295558	Expressed	sRNA precursor
AC210669.3_FGT001	52.9164	36.0659	Expressed	Coding
AC210671.4_FGT002	33.6401	18.0957	Expressed	sRNA precursor
AC210725.4_FGT011	0.53472	0.643034	Expressed	sRNA precursor
AC210731.3_FGT002	1.51566	0.72206	Expressed	lncRNA
AC210777.4_FGT004	0.886751	1.85127	Expressed	sRNA precursor
AC210780.3_FGT004	1.69059	1.20545	Expressed	Coding
AC210785.3_FGT002_O_1	1.8966	1.87915	Expressed	lncRNA
AC210816.3_FGT006	15.0623	15.7089	Expressed	lncRNA
AC210830.3_FGT003	2.44997	2.00949	Expressed	sRNA precursor
AC210844.4_FGT004	0	3.29701	Expressed	Coding
AC210848.3_FGT004	0.432908	0.529781	Expressed	Coding
AC210848.3_FGT004_j_1	0.722315	1.10971	Expressed	Coding
AC210973.2_FGT002	0.467031	0.498324	Expressed	Coding
AC211010.3_FGT003	0.394001	0.294825	Expressed	Coding
AC211154.4_FGT002	0.492853	0.571573	Expressed	Coding
AC211164.5_FGT003	17.9091	16.8245	Expressed	Coding
AC211164.5_FGT004	7.22629	5.2689	Expressed	Coding
AC211175.3_FGT005	0.441468	0.456868	Expressed	Coding
AC211175.3_FGT005_j_1	2.95904	2.33654	Expressed	Coding
AC211185.3_FGT002	0.916815	0.842281	Expressed	Coding
AC211186.3_FGT004	2.26012	1.96359	Expressed	Coding
AC211247.4_FGT001_j_2	1.65728	1.07051	Expressed	sRNA precursor
AC211252.4_FGT001	0.542251	1.24698	Expressed	Coding
AC211252.4_FGT003	4.79807	3.84934	Expressed	lncRNA
AC211265.4_FGT011	0.701711	1.08345	Expressed	Coding
AC211265.4_FGT012	3.56857	2.57919	Expressed	Coding
AC211276.4_FGT008_O_1	0.43245	0.458143	Expressed	Coding
AC211276.4_FGT008_O_2	2.12085	2.03251	Expressed	Coding
AC211277.2_FGT002_j_1	5.44221	4.09823	Expressed	Coding
AC211319.3_FGT002	2.25714	2.19866	Expressed	sRNA precursor
AC211323.4_FGT003	0.390494	0.661266	Expressed	sRNA precursor
AC211327.4_FGT005	9.2281	6.70599	Expressed	Coding
AC211327.4_FGT006_j_1	4.26323	3.62659	Expressed	Coding
AC211341.4_FGT002	0.663317	0.323033	Expressed	lncRNA
AC211349.4_FGT001	0.760605	0.937702	Expressed	Coding
AC211349.4_FGT001_j_1	19.1275	15.5772	Expressed	Coding
AC211357.4_FGT003	0.662658	0.450432	Expressed	sRNA precursor
AC211357.4_FGT004	2.53364	2.8214	Expressed	Coding
AC211370.4_FGT007	77.4834	53.1417	Expressed	Coding
AC211390.3_FGT001_j_2	3.31553	3.55436	Expressed	Coding
AC211394.4_FGT004	35.4697	37.8764	Expressed	Coding
AC211394.4_FGT004_j_1	4.51218	3.55482	Expressed	Coding
AC211395.4_FGT002	1.53831	1.36929	Expressed	Coding
AC211401.4_FGT003_O_1	8.15935	8.52309	Expressed	Coding
AC211414.4_FGT004	0.772929	1.0121	Expressed	sRNA precursor
AC211474.3_FGT006	2.14007	2.28649	Expressed	Coding
AC211477.3_FGT021	0.787509	0.727138	Expressed	Coding
AC211478.3_FGT004	0.013475	1.33951	Expressed	Coding
AC211488.4_FGT002	1.18439	1.00346	Expressed	Coding
AC211513.3_FGT003	1.3267	3.22125	Expressed	Coding
AC211532.3_FGT001	0.366706	0.542019	Expressed	Coding
AC211546.2_FGT001	10.3257	11.9563	Expressed	Coding
AC211565.3_FGT001	0.473902	0.479971	Expressed	Coding
AC211584.4_FGT004_O_1	14.5062	13.8798	Expressed	sRNA precursor
AC211634.4_FGT007	25.2328	20.0157	Expressed	Coding
AC211634.4_FGT009	0.3435	0.219386	Expressed	Coding
AC211645.4_FGT002	0.196795	0.729997	Expressed	Coding
AC211652.4_FGT001	11.1542	6.78525	Expressed	Coding
AC211652.4_FGT002	3.78868	4.10267	Expressed	Coding
AC211669.4_FGT006	0	1.02115	Expressed	sRNA precursor
AC211687.3_FGT007	0.393916	1.26295	Expressed	sRNA precursor
AC211698.5_FGT003	5.89086	4.46559	Expressed	Coding
AC211707.4_FGT003	2.13383	1.96438	Expressed	lncRNA
AC211737.3_FGT012	1.65838	1.57548	Expressed	Coding
AC211737.3_FGT012_j_5	1.64186	1.87194	Expressed	Coding
AC211738.4_FGT003	8.23331	41.5084	Expressed	Coding
AC211739.4_FGT005	0.825903	0.826117	Expressed	lncRNA
AC211749.4_FGT007	0.282766	0.979717	Expressed	lncRNA
AC211753.5_FGT001	1.30381	1.16247	Expressed	Coding
AC211887.3_FGT006	0.472567	0.0551777	Expressed	lncRNA
AC211892.4_FGT002_j_1	0.730421	0.746352	Expressed	Coding
AC211894.3_FGT012	4.88446	3.55486	Expressed	lncRNA
AC211907.3_FGT006	0.801883	1.20092	Expressed	lncRNA
AC211907.3_FGT007	0.750485	0.943997	Expressed	sRNA precursor
AC211913.3_FGT001	0.120257	1.13495	Expressed	sRNA precursor
AC211914.3_FGT002	2.37792	3.16549	Expressed	Coding
AC211914.3_FGT002_X_1	6.44748	8.16649	Expressed	lncRNA
AC211995.4_FGT004	2.07494	1.69248	Expressed	Coding
AC212001.2_FGT009	0.900098	0.768466	Expressed	sRNA precursor
AC212015.4_FGT003	0.943923	0.713741	Expressed	Coding
AC212023.4_FGT004	24.3187	40.1082	Expressed	Coding
AC212023.4_FGT006	0.503649	0.440047	Expressed	Coding
AC212023.4_FGT007	4.37738	4.02852	Expressed	Coding
AC212057.3_FGT017	0.648316	0.946872	Expressed	sRNA precursor
AC212068.4_FGT004	0.818611	2.70653	Expressed	sRNA precursor
AC212068.4_FGT005	10.3723	13.4504	Expressed	Coding
AC212068.4_FGT005_j_1	8.0031	12.7963	Expressed	Coding
AC212072.3_FGT010	4.22928	5.73851	Expressed	Coding
AC212091.3_FGT007	0.502329	0.873076	Expressed	Coding
AC212095.3_FGT006	2.5115	2.05746	Expressed	Coding
AC212100.3_FGT001	7.63186	5.85327	Expressed	lncRNA
AC212100.3_FGT001_X_1	2.49297	2.34487	Expressed	Coding
AC212102.3_FGT006	2.70422	2.29729	Expressed	sRNA precursor
AC212112.4_FGT002_j_1	7.93752	8.64535	Expressed	Coding
AC212112.4_FGT002_j_2	0.781862	0.264023	Expressed	Coding
AC212112.4_FGT002_j_3	1.24445	1.54657	Expressed	Coding
AC212134.3_FGT006	0.327025	11.3177	Expressed	sRNA precursor
AC212186.3_FGT003	0.820498	0.846684	Expressed	Coding
AC212186.3_FGT011	41.9342	34.7925	Expressed	Coding
AC212187.4_FGT001	1.19558	2.14427	Expressed	lncRNA
AC212191.4_FGT001	5.01849	3.95138	Expressed	lncRNA
AC212219.3_FGT005	11.5526	11.0678	Expressed	Coding
AC212219.3_FGT005_j_1	4.74543	4.06388	Expressed	Coding
AC212228.3_FGT001	0.798977	0.693014	Expressed	sRNA precursor
AC212276.2_FGT007	0.605535	0.695083	Expressed	Coding
AC212277.4_FGT003	5.71466	6.42353	Expressed	lncRNA
AC212279.4_FGT004	1.58603	1.0844	Expressed	sRNA precursor
AC212290.3_FGT006	10.0013	11.4741	Expressed	Coding
AC212351.4_FGT001	1.97394	2.37364	Expressed	Coding
AC212353.4_FGT004	6.01481	3.65765	Expressed	Coding
AC212404.3_FGT006	3.59276	4.47006	Expressed	Coding
AC212404.3_FGT006_j_5	1.47679	0.778272	Expressed	Coding
AC212467.3_FGT001	0.859399	0.833383	Expressed	lncRNA
AC212560.4_FGT003	0.89112	0.811008	Expressed	Coding
AC212564.2_FGT001_j_1	4.59808	5.33491	Expressed	Coding
AC212565.3_FGT001	43.6501	30.0675	Expressed	Coding
AC212565.3_FGT002	0.86526	0.866668	Expressed	Coding
AC212567.3_FGT003	0.485087	0.671384	Expressed	Coding
AC212570.3_FGT006	3.76616	3.33889	Expressed	Coding
AC212575.3_FGT002	0.465068	0.392646	Expressed	Coding
AC212575.3_FGT003	0.107942	0.56652	Expressed	Coding
AC212575.3_FGT003_j_1	2.20869	1.3486	Expressed	Coding
AC212575.3_FGT003_j_2	0.362335	0.127298	Expressed	Coding
AC212575.3_FGT003_j_3	0.0737739	0.352265	Expressed	Coding
AC212584.3_FGT004	0.504867	0.41192	Expressed	sRNA precursor
AC212663.3_FGT003	4.57959	4.23354	Expressed	Coding
AC212668.2_FGT005	0.565146	0.676608	Expressed	Coding
AC212685.3_FGT002	0.914705	1.11457	Expressed	lncRNA
AC212718.3_FGT001	1.35933	0.683582	Expressed	lncRNA
AC212728.3_FGT001	1.19218	1.41158	Expressed	Coding
AC212728.3_FGT001_O_1	2.02105	2.91468	Expressed	Coding
AC212737.3_FGT011	0.417416	0.413609	Expressed	Coding
AC212772.3_FGT002	17.5389	16.6311	Expressed	sRNA precursor
AC212775.1_FGT004	1.28951	0.65097	Expressed	sRNA precursor
AC212775.1_FGT005	0.214423	0.580135	Expressed	sRNA precursor
AC212776.3_FGT003	10.3281	6.51367	Expressed	Coding
AC212823.4_FGT005	1.31599	1.27646	Expressed	lncRNA
AC212832.3_FGT003	2.60846	1.76387	Expressed	lncRNA
AC212835.3_FGT002	41.6698	30.4323	Expressed	Coding
AC212835.3_FGT002_j_1	17.4722	13.1036	Expressed	Coding
AC212835.3_FGT004	2.42739	4.61926	Expressed	Coding
AC212835.3_FGT007	19.1565	16.4915	Expressed	Coding
AC212835.3_FGT008	0.487163	0.254383	Expressed	Coding
AC212859.3_FGT007	0.790404	1.2722	Expressed	Coding
AC212859.3_FGT007_j_1	0.578928	0.361651	Expressed	Coding
AC212859.3_FGT007_j_2	0.312511	0.143545	Expressed	Coding
AC212859.3_FGT008	1.16923	0.851468	Expressed	Coding
AC212877.3_FGT004	1.20851	0.827747	Expressed	lncRNA
AC212967.3_FGT004	1.1374	1.44298	Expressed	sRNA precursor
AC213041.3_FGT003	7.11289	7.40621	Expressed	lncRNA
AC213050.3_FGT001	0.442444	0.384829	Expressed	Coding
AC213050.3_FGT002	2.90209	3.83789	Expressed	lncRNA
AC213099.3_FGT001	8.96273	7.00179	Expressed	Coding
AC213099.3_FGT002	2.47939	2.48273	Expressed	Coding
AC213311.3_FGT005	1.19214	0.546417	Expressed	sRNA precursor
AC213378.3_FGT003	0.821424	0.514723	Expressed	Coding
AC213378.3_FGT004	0.611366	0.379355	Expressed	Coding
AC213398.3_FGT006	0	0.955584	Expressed	Coding
AC213398.3_FGT008	0	1.79305	Expressed	Coding
AC213399.3_FGT009	5.44441	4.13972	Expressed	lncRNA
AC213432.2_FGT004	0.440244	0.533757	Expressed	Coding
AC213458.4_FGT002	8.18065	11.614	Expressed	Coding
AC213463.3_FGT002	3.41858	3.48208	Expressed	Coding
AC213463.3_FGT004	0.625938	0.639518	Expressed	Coding
AC213463.3_FGT007	10.6194	10.4711	Expressed	Coding
AC213463.3_FGT009_j_1	1.26167	1.02329	Expressed	Coding
AC213463.3_FGT014_j_1	0.747918	0.620049	Expressed	Coding
AC213521.3_FGT005	12.1194	8.04507	Expressed	Coding
AC213594.3_FGT002	1.94014	2.82152	Expressed	lncRNA
AC213595.2_FGT001	1.09234	1.8025	Expressed	sRNA precursor
AC213600.3_FGT002	2.08998	3.43963	Expressed	Coding
AC213600.3_FGT002_j_1	2.37216	2.10315	Expressed	Coding
AC213612.3_FGT001	33.5922	64.5475	Expressed	Coding
AC213612.3_FGT002_j_1	1.65978	2.21464	Expressed	sRNA precursor
AC213612.3_FGT002_j_2	1.50825	1.32604	Expressed	Coding
AC213612.3_FGT002_j_3	0.709789	1.2686	Expressed	Coding
AC213612.3_FGT002_j_4	5.05007	4.16132	Expressed	lncRNA
AC213614.3_FGT001	3.65654	4.05669	Expressed	Coding
AC213614.3_FGT001_j_1	1.64094	2.01883	Expressed	Coding
AC213618.3_FGT005	2.42799	2.52186	Expressed	Coding
AC213618.3_FGT008	3.08282	1.29888	Expressed	Coding
AC213621.5_FGT002	0.524459	0.369169	Expressed	Coding
AC213621.5_FGT004	1.83437	1.04447	Expressed	Coding
AC213623.3_FGT002	5.91242	4.70351	Expressed	sRNA precursor
AC213628.3_FGT004	0.623495	0.884392	Expressed	sRNA precursor
AC213628.3_FGT005	2.29577	2.42366	Expressed	Coding
AC213629.3_FGT009	0	0.984188	Expressed	Coding
AC213636.3_FGT004	2.31738	1.65606	Expressed	lncRNA
AC213651.3_FGT005	0.0397938	1.76406	Expressed	lncRNA
AC213654.3_FGT001_O_1	13.6703	12.5646	Expressed	Coding
AC213654.3_FGT001_O_2	0.434688	0.578847	Expressed	Coding
AC213654.3_FGT001_O_3	2.03694	1.87075	Expressed	Coding
AC213654.3_FGT003	7.70591	6.3071	Expressed	Coding
AC213654.3_FGT005	1.7756	2.17071	Expressed	Coding
AC213654.3_FGT006	0.283447	0.479695	Expressed	Coding
AC213663.4_FGT001	7.72192	7.11811	Expressed	Coding
AC213677.3_FGT008	4.32651	3.0267	Expressed	Coding
AC213691.4_FGT001	0.0169364	0.724395	Expressed	sRNA precursor
AC213780.3_FGT003	6.5746	5.88032	Expressed	Coding
AC213794.3_FGT002	0.570919	0.316527	Expressed	lncRNA
AC213800.3_FGT003	1.10709	1.08078	Expressed	Coding
AC213828.3_FGT004	1.19698	1.16565	Expressed	sRNA precursor
AC213829.2_FGT005	0.90017	0.801514	Expressed	Coding
AC213829.2_FGT005_j_1	3.96681	4.77481	Expressed	sRNA precursor
AC213829.2_FGT005_j_2	0.451096	0.675098	Expressed	Coding
AC213829.2_FGT005_j_3	0.837519	0.742873	Expressed	sRNA precursor
AC213829.2_FGT005_j_4	0.402715	0.947238	Expressed	Coding
AC213829.2_FGT005_j_6	2.18105	3.1244	Expressed	Coding
AC213829.2_FGT005_j_7	0.252955	0.380078	Expressed	Coding
AC213836.3_FGT001	0.0234712	0.842002	Expressed	sRNA precursor
AC213847.4_FGT008	0.872163	1.11605	Expressed	Coding
AC213850.3_FGT004	0.71833	0.721755	Expressed	lncRNA
AC213857.4_FGT003	1.57807	1.83348	Expressed	Coding
AC213884.3_FGT001	20.0484	20.07	Expressed	Coding
AC213884.3_FGT002	1.02066	1.28963	Expressed	Coding
AC213981.3_FGT001	0.62829	0.624546	Expressed	Coding
AC214039.3_FGT005_j_1	2.71083	4.04035	Expressed	sRNA precursor
AC214040.3_FGT009	0.596614	0.492692	Expressed	Coding
AC214045.3_FGT004	2.14172	2.25933	Expressed	Coding
AC214045.3_FGT004_X_1	2.13761	2.48369	Expressed	Coding
AC214119.3_FGT009	2.54201	3.3779	Expressed	Coding
AC214119.3_FGT009_j_1	0.925788	1.33407	Expressed	Coding
AC214120.4_FGT002	7.08509	7.50759	Expressed	lncRNA
AC214139.3_FGT008	0.272184	0.28937	Expressed	Coding
AC214142.3_FGT001	0.963752	1.50543	Expressed	sRNA precursor
AC214146.3_FGT007	1.26625	0.506441	Expressed	sRNA precursor
AC214147.3_FGT002	0	0.279797	Expressed	Coding
AC214238.4_FGT005	0.759467	0.791362	Expressed	lncRNA
AC214244.4_FGT003	0.326928	0.468444	Expressed	Coding
AC214266.3_FGT002	1.91451	2.31913	Expressed	Coding
AC214266.3_FGT002_j_1	3.65606	3.28135	Expressed	Coding
AC214266.3_FGT002_j_2	0.217395	0.25395	Expressed	Coding
AC214350.3_FGT007	17.8286	15.9847	Expressed	Coding
AC214350.3_FGT007_j_1	25.9243	24.2087	Expressed	Coding
AC214352.2_FGT008	0	0.429466	Expressed	Coding
AC214368.3_FGT002	0.363719	0.410301	Expressed	Coding
AC214368.3_FGT003	5.09802	5.86279	Expressed	Coding
AC214431.3_FGT001	4.0169	4.41108	Expressed	lncRNA
AC214448.3_FGT007_O_1	12.5801	10.8565	Expressed	Coding
AC214479.2_FGT004	6.40686	8.96075	Expressed	sRNA precursor
AC214484.3_FGT001	0.107708	0.443713	Expressed	Coding
AC214484.3_FGT001_j_1	0.0574786	1.22938	Expressed	Coding
AC214496.3_FGT007	1.14596	1.43956	Expressed	lncRNA
AC214505.3_FGT004	1.47135	9.86649	Expressed	Coding
AC214507.3_FGT001_j_1	3.16703	3.40673	Expressed	Coding
AC214612.2_FGT002	4.40318	9.89262	Expressed	Coding
AC214612.2_FGT012	0.321436	0.174372	Expressed	lncRNA
AC214634.3_FGT003	0.041555	4.02501	Expressed	sRNA precursor
AC214635.3_FGT002_O_1	2.20305	1.97475	Expressed	Coding
AC214635.3_FGT002_O_2	0.289335	0.300318	Expressed	Coding
AC214635.3_FGT002_O_3	2.80919	3.58362	Expressed	Coding
AC214635.3_FGT002_O_4	0.331629	0.236283	Expressed	Coding
AC214635.3_FGT006	3.25658	4.1334	Expressed	lncRNA
AC214640.3_FGT003	3.53728	3.05224	Expressed	Coding
AC214648.3_FGT003	7.41912	7.34183	Expressed	Coding
AC214648.3_FGT005	0.643537	0.560011	Expressed	Coding
AC214658.3_FGT009_j_1	2.14731	0.887335	Expressed	Coding
AC214658.3_FGT009_j_2	0.586084	0.400512	Expressed	Coding
AC214749.2_FGT008	27.9029	26.544	Expressed	Coding
AC214767.2_FGT006	6.83316	1.32733	Expressed	sRNA precursor
AC214790.3_FGT002	0	0.494149	Expressed	sRNA precursor
AC214817.3_FGT004_j_1	0.64371	0.418279	Expressed	Coding
AC214817.3_FGT004_j_2	5.98523	3.85858	Expressed	Coding
AC214817.3_FGT004_j_3	0.921511	0.331751	Expressed	Coding
AC215176.3_FGT002	0.536773	0.465494	Expressed	Coding
AC215181.3_FGT004	0.502144	0.513436	Expressed	Coding
AC215201.3_FGT003	0.361975	0.560395	Expressed	Coding
AC215201.3_FGT005	52.3441	39.4267	Expressed	Coding
AC215201.3_FGT005_j_1	54.3067	40.6496	Expressed	Coding
AC215201.3_FGT008	1.61867	1.59124	Expressed	Coding
AC215225.3_FGT002	0.715344	0.841588	Expressed	Coding
AC215238.3_FGT002	9.76167	7.10394	Expressed	Coding
AC215240.3_FGT002	1.49694	1.97075	Expressed	Coding
AC215244.3_FGT002	35.85	33.6989	Expressed	Coding
AC215244.3_FGT002_j_1	0.0541965	1.10487	Expressed	Coding
AC215256.3_FGT003	2.7283	4.94058	Expressed	Coding
AC215257.2_FGT004	0.054378	0.624277	Expressed	sRNA precursor
AC215260.3_FGT001	48.3083	40.6327	Expressed	Coding
AC215260.3_FGT003_j_1	0.755541	0.205465	Expressed	Coding
AC215260.3_FGT003_j_2	5.09649	3.05746	Expressed	Coding
AC215260.3_FGT004	17.6227	16.7639	Expressed	Coding
AC215298.2_FGT001	2.75646	2.37182	Expressed	Coding
AC215298.2_FGT001_X_1	6.80725	7.40085	Expressed	sRNA precursor
AC215298.2_FGT001_X_2	2.30863	4.59996	Expressed	sRNA precursor
AC215298.2_FGT001_X_3	0.944105	1.30894	Expressed	sRNA precursor
AC215302.3_FGT004	2.22385	1.92282	Expressed	lncRNA
AC215309.3_FGT004	1.18214	1.25945	Expressed	Coding
AC215311.3_FGT002	0.0146978	0.432091	Expressed	Coding
AC215601.3_FGT005	0	0.386533	Expressed	Coding
AC215638.3_FGT003	0.472994	0.297992	Expressed	Coding
AC215638.3_FGT005	4.18721	3.66827	Expressed	lncRNA
AC215690.3_FGT002	32.2435	30.0564	Expressed	Coding
AC215723.3_FGT001	0.907195	0.876193	Expressed	Coding
AC215857.3_FGT006	7.00114	4.81559	Expressed	lncRNA
AC215858.2_FGT003	1.32164	1.07318	Expressed	sRNA precursor
AC215861.2_FGT006	0.797185	0.719612	Expressed	sRNA precursor
AC215871.3_FGT004	9.19784	5.81555	Expressed	lncRNA
AC215879.3_FGT010	0.0296895	2.26527	Expressed	lncRNA
AC215907.3_FGT003	0.799273	0.689522	Expressed	Coding
AC215911.2_FGT003	4.19994	3.47759	Expressed	sRNA precursor
AC216010.3_FGT001	0.3309	0.40385	Expressed	Coding
AC216010.3_FGT001_j_1	0.349307	0.379291	Expressed	Coding
AC216010.3_FGT001_j_2	0.37009	0.274145	Expressed	Coding
AC216010.3_FGT001_j_3	2.18183	3.06888	Expressed	Coding
AC216010.3_FGT001_j_7	0.738597	0.598554	Expressed	Coding
AC216010.3_FGT001_j_8	0.366907	0.432458	Expressed	Coding
AC216052.3_FGT004	2.31892	1.88345	Expressed	Coding
AC216052.3_FGT006	1.03274	0.525622	Expressed	Coding
AC216052.3_FGT008	3.04908	2.4859	Expressed	Coding
AC216067.3_FGT002	72.7087	74.6948	Expressed	Coding
AC216067.3_FGT002_j_1	31.3363	31.5508	Expressed	Coding
AC216067.3_FGT004	3.2087	3.25567	Expressed	Coding
AC216069.3_FGT001	0.478332	0.683237	Expressed	sRNA precursor
AC216182.3_FGT004	4.6195	4.75143	Expressed	sRNA precursor
AC216186.2_FGT012	4.70197	3.47699	Expressed	Coding
AC216188.3_FGT006	1.73507	1.46881	Expressed	lncRNA
AC216192.3_FGT006	0.726353	0.825875	Expressed	Coding
AC216199.3_FGT003	0.616079	0.54201	Expressed	Coding
AC216212.3_FGT004	15.4232	8.63016	Expressed	Coding
AC216242.3_FGT002	0.550856	1.93615	Expressed	Coding
AC216247.3_FGT001	0.535249	0.389823	Expressed	Coding
AC216247.3_FGT004	0.025211	0.50274	Expressed	lncRNA
AC216247.3_FGT005	1.53096	1.35135	Expressed	Coding
AC216247.3_FGT005_j_1	2.3636	2.74933	Expressed	Coding
AC216249.3_FGT001	0.257711	0.447407	Expressed	lncRNA
AC216251.3_FGT003	0.611877	0.811876	Expressed	Coding
[truncated: 158,489 more rows]
